# Supplementary material for: Multi-modal molecular determinants of clinically relevant osteoporosis subtypes
Source: Cell Discov. 2024 Mar 12;10:28. doi: 10.1038/s41421-024-00652-5 (PMC10933295; doi:10.1038/s41421-024-00652-5)
Supplement: Supplementary file 2 — Supplementary Tables 1-17 [file 41421_2024_652_MOESM2_ESM.xlsx]

## Sheet: Table S1
Table S1 Demographic and clinical characteristics of the participants (n=366)
Characteristics	Normal (n=91)	Osteopenia (n=158)	osteoporosis (n=117)	P
Age	66.07 ±8.32	67.41±6.58	70.42±6.57	<0.001
BMI	25.37±3.15	24.20±3.17	22.81±2.91	<0.001
ALB	47.65 (45.9,49.025)	47.1 (45.65,48.5)	46.75 (45.33,48.18)	0.096
ALT	19 (13,29.5)	18 (13.5,26)	14 (11.25,20)	<0.001
AST	20 (17,25)	21 (18,25)	20 (17,23.75)	0.095
UA	356.5 (310,400.75)	325 (275.5,375.5)	284.5 (243.25,337.75)	<0.001
L1BMD	1 (0.93,1.11)	0.83 (0.78,0.88)	0.69 (0.63,0.74)	<0.001
L1BMDT	-0.25 (-0.8,0.6)	-1.6 (-2.05,-1.2)	-2.8 (-3.3,-2.33)	<0.001
L1BMDZ	1 (0.4,2)	0 (-0.8,0.6)	-1 (-1.6,-0.53)	<0.001
L2BMD	1.09 (0.99,1.20)	0.87 (0.82,0.93)	0.71 (0.65,0.75)	<0.001
L2BMDT	0.1 (-0.4,1.1)	-1.5 (-1.95,-1)	-2.9 (-3.4,-2.6)	<0.001
L2BMDZ	1.45 (0.9,2.58)	0.2 (-0.3,0.8)	-1.1 (-1.6,-0.5)	<0.001
L3BMD	1.13 (1.04,1.25)	0.92 (0.85,0.98)	0.75 (0.69,0.80)	<0.001
L3BMDT	0.3 (-0.5,1.4)	-1.5 (-2.1,-1)	-3.1 (-3.5,-2.6)	<0.001
L3BMDZ	1.7 (1,2.7)	0.2 (-0.35,0.9)	-1.15 (-1.5,-0.6)	<0.001
L4BMD	1.14 (1.05,1.28)	0.93 (0.87,1.01)	0.75 (0.70,0.82)	<0.001
L4BMDT	0.5 (-0.1,1.8)	-1.2 (-1.8,-0.5)	-2.8 (-3.3,-2.2)	<0.001
L4BMDZ	2 (1.1,2.9)	0.6 (0,1.5)	-0.7 (-1.3,-0.1)	<0.001
L1L4BMD	1.09 (1.01,1.20)	0.89 (0.84,0.94)	0.73 (0.69,0.76)	<0.001
L1L4BMDT	0.25 (-0.48,1.1)	-1.5 (-2,-1.1)	-2.9 (-3.28,-2.6)	<0.001
L1L4BMDZ	1.5 (1,2.58)	0.3 (-0.3,0.9)	-1 (-1.5,-0.5)	<0.001
FNBMD	0.82 (0.76,0.88)	0.67 (0.61,0.73)	0.57 (0.51,0.63)	<0.001
FNBMDT	-0.55 (-1,0)	-1.7 (-2.2,-1.3)	-2.5 (-3,-1.93)	<0.001
FNBMDZ	0.9 (0.3,1.5)	-0.2 (-0.5,0.25)	-0.7 (-1.2,-0.23)	<0.001
THBMD	0.95 (0.88,1.01)	0.79 (0.72,0.84)	0.67 (0.60,0.73)	<0.001
THBMDT	-0.2 (-0.6,0.3)	-1.4 (-1.8,-1.1)	-2.3 (-2.8,-1.8)	<0.001
THBMDZ	0.8 (0.3,1.3)	-0.2 (-0.7,0.35)	-0.8 (-1.3,-0.3)	<0.001
*BMI, body mass index; ALB, Albumin; ALT, alanine aminotransferase; AST, aspartate aminotransferase; UA, uric acid; BMD, bone mineral density.

## Sheet: Table S2 
Table S2 Differential statistic of genomic features among normal, osteopenia and osteoporosis
	ID	NormalPv	OsteopeniaPv	OsteoporosisPv
1	V3	0.93286	0.643317	0.562181
2	V4	0.868454	0.646354	0.73626
3	V5	0.724609	0.208705	0.0907693
4	V6	0.560519	0.744482	0.364737
5	V7	0.633531	0.899624	0.750064
6	V8	0.527483	0.899624	0.460255
7	V9	0.406524	0.68511	0.723224
8	V10	0.058272	0.606167	0.211455
9	V11	0.0413382	0.967587	0.0572641
10	V12	0.723173	0.99257	0.728018
11	V13	0.00958088	0.897614	0.00908916
12	V14	0.948857	0.191473	0.177903
13	V15	0.488832	0.418826	0.125616
14	V16	0.607852	0.726619	0.386373
15	V17	0.635578	0.746405	0.91785
16	V18	0.592539	0.230636	0.0714336
17	V19	0.197538	0.218364	0.0105962
18	V20	0.70745	0.87555	0.850138
19	V21	0.407608	0.371342	0.0795297
20	V22	0.10713	0.15694	0.991989
21	V23	0.74263	0.983115	0.736948
22	V24	0.144827	0.15694	0.89182
23	V25	0.395785	0.531575	0.892541
24	V26	0.119552	0.0209683	0.314919
25	V27	0.882035	0.744482	0.833718
26	V28	0.22042	0.628223	0.518126
27	V29	0.308836	0.566565	0.112239
28	V30	0.948094	0.710163	0.643528
29	V31	0.274683	0.831068	0.417108
30	V32	0.288804	0.343489	0.0420801
31	V33	0.494864	0.574039	0.964326
32	V34	0.0265419	0.0125429	0.564029
33	V35	0.541337	0.410593	0.141683
34	V36	0.643107	0.464004	0.728018
35	V37	0.55923	0.101758	0.227206
36	V38	0.325508	0.157436	0.557266
37	V39	0.342267	0.484393	0.879566
38	V40	0.315251	0.543864	0.106974
39	V41	0.94276	0.665928	0.593364
40	V42	0.316637	0.970287	0.319778
41	V43	0.542606	0.908341	0.648115
42	V44	0.299376	0.070306	0.336022
43	V45	0.718873	0.466073	0.657989
44	V46	0.40815	0.735532	0.671248
45	V47	0.475112	0.358351	0.756996
46	V48	0.885058	0.444102	0.491886
47	V49	0.855663	0.564275	0.426603
48	V50	0.398989	0.14631	0.445965
49	V51	0.538173	0.487042	0.870934
50	V52	0.0323801	0.481225	0.200331
51	V53	0.0224133	0.219633	0.393418
52	V54	0.812328	0.879555	0.949782
53	V55	0.473338	0.149631	0.384374
54	V56	0.537541	0.630026	0.268214
55	V57	0.950381	0.559138	0.490737
56	V58	0.240509	0.0937033	0.491311
57	V59	0.499109	0.265614	0.578297
58	V60	0.0771821	0.497178	0.340627
59	V61	0.751331	0.159938	0.0691689
60	V62	0.335498	0.4321	0.0775155
61	V63	0.618608	0.154229	0.288442
62	V64	0.859422	0.808035	0.925823
63	V65	0.429914	0.563417	0.168965
64	V66	0.832438	0.386941	0.464703
65	V67	0.765904	0.973662	0.803924
66	V68	0.313409	0.997298	0.334649
67	V69	0.751331	0.987842	0.750064
68	V70	0.655506	0.442591	0.687294
69	V71	0.925252	0.426171	0.442162
70	V72	0.484335	0.178023	0.432199
71	V73	0.890352	0.0124832	0.0104032
72	V74	0.124638	0.82579	0.219914
73	V75	0.572835	0.596738	0.26782
74	V76	0.652052	0.0543271	0.100011
75	V77	0.508271	0.576349	0.977426
76	V78	0.288369	0.209319	0.732822
77	V79	0.407066	0.209934	0.0321726
78	V80	0.734683	0.898284	0.644837
79	V81	0.172495	0.954095	0.215486
80	V82	0.72892	0.561989	0.768129
81	V83	0.17431	0.197293	0.924372
82	V84	0.556656	0.109226	0.0221731
83	V85	0.408693	0.839	0.569592
84	V86	0.628766	0.840985	0.80675
85	V87	0.0183755	0.00752719	0.526434
86	V88	0.629446	0.584465	0.896873
87	V89	0.404363	0.622228	0.791942
88	V90	0.238596	0.7956	0.160641
89	V91	0.746252	0.606167	0.80463
90	V92	0.859422	0.791684	0.650085
91	V93	0.482244	0.378633	0.105395
92	V94	0.224411	0.099825	0.537818
93	V95	0.0545596	0.334085	0.42873
94	V96	0.116624	0.0841727	0.714351
95	V97	0.851908	0.719007	0.833718
96	V98	0.562455	0.691342	0.326933
97	V99	0.582648	0.882895	0.715032
98	V100	0.667303	0.399134	0.187187
99	V101	0.44889	0.197882	0.505208
100	V102	0.221865	0.908341	0.298083
101	V103	0.592539	0.162469	0.319334
102	V104	0.199208	0.138256	0.708231
103	V105	0.676381	0.63364	0.907715
104	V106	0.544829	0.086634	0.204045
105	V107	0.557299	0.973662	0.551761
106	V108	0.863936	0.459367	0.525838
107	V109	0.308381	0.314964	0.910609
108	V110	0.634213	0.374066	0.157936
109	V111	0.569581	0.117121	0.251239
110	V112	0.593201	0.523277	0.858015
111	V113	0.0190985	0.00104284	0.193365
112	V114	0.727482	0.171037	0.0705773
113	V115	0.289676	0.67828	0.145179
114	V116	0.693264	0.0232825	0.0384382
115	V117	0.626729	0.600855	0.920023
116	V118	0.636944	0.615067	0.926548
117	V119	0.229194	0.0254793	0.206821
118	V120	0.969835	0.574328	0.568973
119	V121	0.759336	0.312119	0.425012
120	V122	0.951906	0.777369	0.717077
121	V123	0.64105	0.477543	0.747988
122	V124	0.386793	0.273323	0.721857
123	V125	0.661047	0.548932	0.819498
124	V126	0.74263	0.338552	0.178638
125	V127	0.0346931	0.657336	0.124717
126	V128	0.709587	0.489698	0.271384
127	V129	0.879769	0.900294	0.992717
128	V130	0.698926	0.75926	0.484441
129	V131	0.739737	0.600266	0.377922
130	V132	0.592539	0.0116727	0.0271822
131	V133	0.151266	0.934555	0.145179
132	V134	0.243591	0.443598	0.775111
133	V135	0.629446	0.454246	0.728703
134	V136	0.322221	0.698222	0.173247
135	V137	0.268423	0.66224	0.559106
136	V138	0.607183	0.645139	0.994902
137	V139	0.094615	0.197882	0.837281
138	V140	0.880524	0.117319	0.0669635
139	V141	0.086064	0.990544	0.104417
140	V142	0.207713	0.534355	0.59526
141	V143	0.0272681	0.25557	0.379405
142	V144	0.0265419	0.977038	0.0318801
143	V145	0.383127	0.725983	0.226504
144	V146	0.31479	0.0937033	0.395953
145	V147	0.179218	0.794294	0.317563
146	V148	0.576751	0.908341	0.511645
147	V149	0.776888	0.452207	0.588951
148	V150	0.42019	0.579821	0.172097
149	V151	0.0773425	0.213339	0.732135
150	V152	0.325037	0.642711	0.661294
151	V153	0.718873	0.783867	0.522865
152	V154	0.228084	0.296969	0.980338
153	V155	0.880524	0.746405	0.622733
154	V156	0.912333	0.747687	0.6514
155	V157	0.743354	0.336633	0.469175
156	V158	0.877504	0.648179	0.522865
157	V159	0.605845	0.150831	0.29052
158	V160	0.95877	0.307682	0.250485
159	V161	0.173703	0.191761	0.912057
160	V162	0.827214	0.247866	0.145937
161	V163	0.107339	0.0216841	0.347142
162	V164	0.758607	0.819203	0.962871
163	V165	0.00245309	0.104442	0.255411
164	V166	0.950381	0.878887	0.916401
165	V167	0.657581	0.947353	0.621443
166	V168	0.826468	0.171302	0.0921717
167	V169	0.405983	0.37726	0.0811079
168	V170	0.869208	0.864886	0.733509
169	V171	0.300716	0.922445	0.27498
170	V172	0.402208	0.4744	0.978154
171	V173	0.214352	0.132062	0.659971
172	V174	0.363093	0.744482	0.223018
173	V175	0.00821133	0.372703	0.118996
174	V176	0.494259	0.141665	0.3509
175	V177	0.208059	0.254157	0.976698
176	V178	0.72964	0.794294	0.541438
177	V179	0.896408	0.735532	0.810286
178	V180	0.874486	0.302889	0.20715
179	V181	0.377409	0.815257	0.555428
180	V182	0.289676	0.768946	0.488442
181	V183	0.848907	0.794947	0.644182
182	V184	0.703894	0.776071	0.503459
183	V185	0.154289	0.00175988	0.04396
184	V186	0.779825	0.437827	0.568663
185	V187	0.495469	0.0160205	0.0515434
186	V188	0.59851	0.357466	0.624024
187	V189	0.374312	0.665928	0.189333
188	V190	0.455223	0.847611	0.613728
189	V191	0.263077	0.156692	0.645492
190	V192	0.913093	0.883563	0.79335
191	V193	0.508885	0.167883	0.391397
192	V194	0.0712854	0.186062	0.768826
193	V195	0.576097	0.736809	0.86447
194	V196	0.656889	0.715844	0.414493
195	V197	0.609863	0.246829	0.445965
196	V198	0.354073	0.773478	0.566498
197	V199	0.863183	0.303685	0.344806
198	V200	0.505208	0.0720299	0.192117
199	V201	0.233674	0.104804	0.00392238
200	V202	0.519381	0.827768	0.704161
201	V203	0.111152	0.261636	0.757691
202	V204	0.503374	0.916397	0.452529
203	V205	0.0173585	0.139385	0.499972
204	V206	0.545147	0.553457	0.950509
205	V207	0.0364548	0.744482	0.100388
206	V208	0.235937	0.209934	0.824468
207	V209	0.15291	0.0994768	0.679253
208	V210	0.54642	0.573463	0.974514
209	V211	0.957244	0.281184	0.225105
210	V212	0.589894	0.978388	0.587064
211	V213	0.196873	0.513681	0.598743
212	V214	0.108177	0.829088	0.19399
213	V215	0.128923	0.287658	0.763253
214	V216	0.213293	0.447131	0.71367
215	V217	0.249052	0.448144	0.0552625
216	V218	0.557942	0.940615	0.522865
217	V219	0.684099	0.6876	0.411368
218	V220	0.268423	0.368631	0.931625
219	V221	0.224411	0.550062	0.607331
220	V222	0.572183	0.0668337	0.0119145
221	V223	0.394721	0.933881	0.470296
222	V224	0.0414337	0.358351	0.340165
223	V225	0.149366	0.656724	0.370561
224	V226	0.449464	0.453736	0.9309
225	V227	0.343241	0.712686	0.193365
226	V228	0.358064	0.848937	0.279419
227	V229	0.984724	0.956792	0.967964
228	V230	0.92145	0.468147	0.491311
229	V231	0.597845	0.843634	0.771618
230	V232	0.204963	0.995272	0.224408
231	V233	0.771756	0.169718	0.0789054
232	V234	0.779825	0.458341	0.286374
233	V235	0.663825	0.390201	0.608608
234	V236	0.258209	0.435581	0.812409
235	V237	0.0523121	0.71458	0.024801
236	V238	0.750605	0.270001	0.135602
237	V239	0.226978	0.657336	0.500553
238	V240	0.0325353	0.159435	0.602235
239	V241	0.0970967	0.878887	0.0807902
240	V242	0.847407	0.490231	0.575181
241	V243	0.830198	0.862224	0.986163
242	V244	0.0851923	0.765067	0.187187
243	V245	0.819018	0.74897	0.573315
244	V246	0.689028	0.901634	0.803924
245	V247	0.716727	0.641498	0.875968
246	V248	0.0266072	0.182148	0.499392
247	V249	0.991598	0.355258	0.314041
248	V250	0.320353	0.182148	0.623379
249	V251	0.367912	0.164387	0.521678
250	V252	0.160188	0.939942	0.208468
251	V253	0.845158	0.559138	0.414493
252	V254	0.650672	0.915054	0.584553
253	V255	0.0085663	0.0984378	0.468614
254	V256	0.0617903	0.00415124	0.190258
255	V257	0.0436804	0.123589	0.792646
256	V258	0.939713	0.724713	0.758385
257	V259	0.84291	0.556294	0.65601
258	V260	0.0439809	0.0539043	0.874529
259	V261	0.553447	0.931189	0.636999
260	V262	0.693264	0.385548	0.189641
261	V263	0.776154	0.319881	0.422896
262	V264	0.296709	0.330286	0.956325
263	V265	0.891865	0.28498	0.306209
264	V266	0.935144	0.235948	0.175272
265	V267	0.199879	0.80738	0.137526
266	V268	0.232923	0.403885	0.812409
267	V269	0.233298	0.286508	0.989804
268	V270	0.897923	0.586211	0.478189
269	V271	0.810843	0.571735	0.702806
270	V272	0.220059	0.130117	0.643528
271	V273	0.980905	0.286126	0.240835
272	V274	0.142206	0.0692621	0.575804
273	V275	0.722456	0.774774	0.517535
274	V276	0.00425436	0.884231	0.0102134
275	V277	0.668697	0.683866	0.39697
276	V278	0.185496	0.0601965	0.444877
277	V279	0.671487	0.699475	0.411888
278	V280	0.531243	0.682002	0.876687
279	V281	0.998472	0.566565	0.535411
280	V282	0.963348	0.272953	0.220258
281	V283	0.725327	0.485452	0.676581
282	V284	0.768828	0.0166247	0.0213356
283	V285	0.936666	0.225735	0.218545
284	V286	0.700344	0.256634	0.391902
285	V287	0.512577	0.876885	0.42873
286	V288	0.319421	0.904987	0.411888
287	V289	0.192262	0.564847	0.533609
288	V290	0.233298	0.00972722	0.0986994
289	V291	0.845907	0.408669	0.480457
290	V292	0.243204	0.896274	0.331003
291	V293	0.885814	0.722175	0.805337
292	V294	0.548332	0.767652	0.79969
293	V295	0.955719	0.805413	0.831581
294	V296	0.547057	0.317416	0.614369
295	V297	0.0278749	0.440582	0.205838
296	V298	0.568932	0.14631	0.0349101
297	V299	0.198205	0.853583	0.304056
298	V300	0.821252	0.986492	0.815243
299	V301	0.272167	0.325681	0.989804
300	V302	0.987779	0.479645	0.454729
301	V303	0.713868	0.151554	0.231449
302	V304	0.945808	0.0531708	0.0315899
303	V305	0.610533	0.624623	0.966509
304	V306	0.626729	0.169718	0.309239
305	V307	0.86243	0.758616	0.619511
306	V308	0.276369	0.0142381	0.108472
307	V309	0.486431	0.0378386	0.115157
308	V310	0.242818	0.0625438	0.371049
309	V311	0.575444	0.914382	0.675913
310	V312	0.482244	0.817887	0.673246
311	V313	0.275947	0.324017	0.980338
312	V314	0.638996	0.223795	0.387375
313	V315	0.168317	0.653667	0.0722984
314	V316	0.601839	0.913711	0.539023
315	V317	0.587254	0.661626	0.322449
316	V318	0.563747	0.2149	0.431397
317	V319	0.79751	0.343489	0.437299
318	V320	0.255398	0.979063	0.290937
319	V321	0.693264	0.883563	0.593364
320	V322	0.16248	0.855575	0.256174
321	V323	0.595189	0.209319	0.39697
322	V324	0.652742	0.833049	0.511645
323	V325	0.794555	0.913039	0.896151
324	V326	0.775421	0.318647	0.42184
325	V327	0.752058	0.697595	0.471419
326	V328	0.708875	0.844297	0.885329
327	V329	0.789391	0.386941	0.235028
328	V330	0.901712	0.845622	0.743152
329	V331	0.768097	0.255925	0.345272
330	V332	0.642421	0.418826	0.667924
331	V333	0.0684786	0.871548	0.0559622
332	V334	0.885058	0.419313	0.313164
333	V335	0.211888	0.632434	0.499972
334	V336	0.415239	0.353938	0.0756933
335	V337	0.649294	0.763775	0.448694
336	V338	0.239742	0.173164	0.728018
337	V339	0.402746	0.894265	0.346674
338	V340	0.426844	0.834371	0.325584
339	V341	0.900196	0.835693	0.917126
340	V342	0.447171	0.63364	0.833005
341	V343	0.661047	0.531019	0.79687
342	V344	0.656889	0.948701	0.622088
343	V345	0.144037	0.123383	0.788428
344	V346	0.395785	0.770887	0.620155
345	V347	0.759336	0.599678	0.784216
346	V348	0.338872	0.590295	0.135602
347	V349	0.302508	0.274809	0.845848
348	V350	0.340809	0.441084	0.938158
349	V351	0.459279	0.725983	0.743152
350	V352	0.0534851	0.0192901	0.495343
351	V353	0.611204	0.218681	0.400029
352	V354	0.51073	0.855575	0.410329
353	V355	0.914612	0.395829	0.416061
354	V356	0.394721	0.519427	0.132051
355	V357	0.521867	0.0607764	0.158205
356	V358	0.535648	0.193206	0.416585
357	V359	0.502764	0.660399	0.868778
358	V360	0.0175852	0.282698	0.269004
359	V361	0.690439	0.36683	0.176146
360	V362	0.290986	0.488104	0.795461
361	V363	0.245532	0.42913	0.798985
362	V364	0.439202	0.782566	0.659971
363	V365	0.820507	0.918413	0.743842
364	V366	0.138345	0.872882	0.21481
365	V367	0.848157	0.58098	0.43676
366	V368	0.140652	0.425679	0.58518
367	V369	0.80491	0.630628	0.450883
368	V370	0.116624	0.732982	0.259245
369	V371	0.261041	0.442088	0.0573837
370	V372	0.477483	0.548368	0.97597
371	V373	0.699635	0.993246	0.719807
372	V374	0.0134042	0.0700438	0.685952
373	V375	0.865441	0.166064	0.182951
374	V376	0.490036	0.498788	0.165319
375	V377	0.856415	0.541059	0.62661
376	V378	0.360573	0.255925	0.0360271
377	V379	0.615911	0.419313	0.694697
378	V380	0.567633	0.634243	0.290104
379	V381	0.538173	0.468666	0.171239
380	V382	0.414691	0.758616	0.267426
381	V383	0.824231	0.763775	0.910609
382	V384	0.287067	0.520526	0.747297
383	V385	0.613892	0.806069	0.828734
384	V386	0.733961	0.643317	0.860883
385	V387	0.617933	0.440582	0.721857
386	V388	0.081274	0.209934	0.756302
387	V389	0.149636	0.928498	0.201617
388	V390	0.347646	0.393478	0.980338
389	V391	0.972507	0.542741	0.490737
390	V392	0.580023	0.710163	0.89904
391	V393	0.615238	0.406273	0.169248
392	V394	0.926773	0.808691	0.727332
393	V395	0.232923	0.809347	0.16228
394	V396	0.324566	0.960839	0.375459
395	V397	0.320819	0.516687	0.80463
396	V398	0.718157	0.583884	0.349958
397	V399	0.824977	0.79756	0.625963
398	V400	0.84291	0.760549	0.888934
399	V401	0.0575132	0.265614	0.541438
400	V402	0.103428	0.149631	0.999272
401	V403	0.282755	0.991895	0.310979
402	V404	0.519381	0.260918	0.0677836
403	V405	0.477483	0.887574	0.599695
404	V406	0.254199	0.0669597	0.374476
405	V407	0.141946	0.857569	0.227557
406	V408	0.482841	0.616258	0.226504
407	V409	0.0678994	0.473354	0.333279
408	V410	NA	NA	NA

## Sheet: Table S3
Table S3 Differential statistic of epi-genomic features among normal, osteopenia and osteoporosis
	ID	NormalPv	OsteopeniaPv	OsteoporosisPv
1	cg05850769	0.479226	0.909924	0.582125
2	cg25952247	0.315414	0.551429	0.111209
3	cg03983883	0.555864	0.96616	0.607492
4	cg02079122	0.433181	0.242158	0.0454855
5	cg25153852	0.867734	0.325883	0.369777
6	cg26343358	0.101012	0.0490442	0.577844
7	cg24804488	0.797285	0.674416	0.487055
8	cg15529130	0.392924	0.714969	0.675241
9	cg25757820	0.366891	0.20488	0.613753
10	cg09248044	0.330614	0.62769	0.1486
11	cg27348710	0.969228	0.742466	0.696917
12	cg09000805	0.493365	0.760774	0.746407
13	cg15648389	0.471661	0.564286	0.192761
14	cg02059176	0.798738	0.519661	0.653188
15	cg25104558	0.649506	0.528329	0.805944
16	cg15734589	0.937754	0.740581	0.778408
17	cg20821042	0.343397	0.278028	0.790767
18	cg27339021	0.824275	0.535974	0.649969
19	cg18249968	0.546436	0.0296668	0.00364043
20	cg02094681	0.428228	0.447555	0.116935
21	cg13024068	0.634681	0.88754	0.764741
22	cg12624197	0.296307	0.325065	0.0405232
23	cg25593573	0.543311	0.711866	0.330198
24	cg02182476	0.717875	0.807434	0.545328
25	cg23505604	0.852951	0.417801	0.487615
26	cg18346412	0.83381	0.0583129	0.066657
27	cg07398577	0.44151	0.348492	0.782521
28	cg03514530	0.860336	0.160756	0.0942913
29	cg24997271	0.48981	0.986726	0.523585
30	cg02452418	0.598265	0.804857	0.814253
31	cg04936213	0.137369	0.151293	0.896231
32	cg02643433	0.308659	0.546438	0.106479
33	cg25035485	0.0788193	0.489909	0.35379
34	cg13452062	0.531518	0.555327	0.968646
35	cg00472908	0.228823	0.274359	0.975057
36	cg00703830	0.0222334	0.104061	0.670677
37	cg06719445	0.189974	0.354512	0.802488
38	cg22761582	0.722803	0.12422	0.188823
39	cg24155358	0.297614	0.163252	0.611245
40	cg11247378	0.859597	0.25826	0.166984
41	cg15570860	0.368392	0.622389	0.166709
42	cg25142479	0.759049	0.262134	0.361258
43	cg17603537	0.398683	0.101953	0.3396
44	cg07839457	0.0629996	0.915202	0.060171
45	cg02430368	0.686477	0.0203811	0.0350886
46	cg09437286	0.2388	0.198708	0.79352
47	cg27199697	0.152674	0.180469	0.93592
48	cg25345738	0.910851	0.419716	0.330642
49	cg08734931	0.895947	0.252352	0.175936
50	cg27253170	0.782794	0.647291	0.818416
51	cg13417066	0.365394	0.64192	0.718842
52	cg16958467	0.69619	0.658087	0.916758
53	cg20067334	0.445428	0.711866	0.26224
54	cg11883129	0.496934	0.40267	0.122673
55	cg09769542	0.831607	0.900697	0.736956
56	cg15362519	0.0218513	0.0698863	0.817722
57	cg22239045	0.672004	0.747503	0.95512
58	cg18751702	0.103182	0.825524	0.190028
59	cg12120409	0.819883	0.931719	0.757934
60	cg04143156	0.923544	0.989381	0.916049
61	cg02962597	0.717875	0.297642	0.438104
62	cg24287362	0.975981	0.329996	0.282527
63	cg04272952	0.74121	0.44855	0.259588
64	cg22704845	0.0962145	0.925108	0.13929
65	cg22151773	0.64275	0.437669	0.20271
66	cg04131969	0.800919	0.0739603	0.0930671
67	cg15630459	0.672004	0.536522	0.79352
68	cg14929208	0.624656	0.809367	0.469319
69	cg06752595	0.597612	0.361035	0.631433
70	cg05808124	0.165195	0.345081	0.761335
71	cg21005589	0.170414	0.27363	0.899765
72	cg19378480	0.278825	0.840454	0.213356
73	cg24997886	0.277158	0.312547	0.957966
74	cg10600889	0.469925	0.582411	0.92385
75	cg08055746	0.794381	0.285465	0.368349
76	cg21231262	0.726331	0.974119	0.713505
77	cg27256074	0.895202	0.502017	0.551281
78	cg13019085	0.710153	0.355811	0.178805
79	cg25389087	0.314507	0.143852	0.538818
80	cg03754825	0.296307	0.176176	0.644833
81	cg12406108	0.211827	0.242828	0.94516
82	cg01571896	0.372413	0.929735	0.451947
83	cg19443707	0.309106	0.593299	0.123759
84	cg23488418	0.224486	0.329584	0.915341
85	cg07466217	0.398683	0.310162	0.0586041
86	cg03465320	0.163198	0.569921	0.475375
87	cg00599530	0.259665	0.337904	0.967222
88	cg25123302	0.608761	0.415415	0.697577
89	cg21184340	0.954981	0.258962	0.246606
90	cg05630272	0.446551	0.877036	0.577844
91	cg05136724	0.820615	0.367191	0.236554
92	cg25438517	0.936257	0.259664	0.25658
93	cg20353489	0.4168	0.974782	0.461131
94	cg15780967	0.0735233	0.865899	0.0600492
95	cg27514123	0.198047	0.49148	0.628894
96	cg07730329	0.659694	0.917182	0.596294
97	cg22133161	0.839689	0.220445	0.131575
98	cg02172885	0.724214	0.743095	0.986458
99	cg11182018	0.311799	0.357112	0.977195
100	cg22920707	0.0791402	0.227735	0.710176
101	cg10327440	0.3109	0.751918	0.193066
102	cg08718713	0.324108	0.727424	0.190028
103	cg20727362	0.321346	0.411614	0.952273
104	cg16523850	0.272197	0.20075	0.740327
105	cg08010094	0.180915	0.0676065	0.488736
106	cg02756803	0.52475	0.558679	0.980757
107	cg03466977	0.756902	0.554769	0.353326
108	cg09052401	0.637366	0.437178	0.6989
109	cg06575782	0.216687	0.516967	0.061648
110	cg05361406	0.798011	0.597912	0.746407
111	cg08438119	0.835279	0.573315	0.683749
112	cg01027305	0.108253	0.709388	0.260722
113	cg04518186	0.189021	0.298802	0.0181363
114	cg14647416	0.126046	0.203102	0.931658
115	cg21222185	0.0736748	0.0865922	0.88705
116	cg09741125	0.379006	0.239489	0.668725
117	cg24913776	0.277574	0.3752	0.937341
118	cg18389601	0.422219	0.625921	0.198624
119	cg03667422	0.685093	0.788165	0.923141
120	cg27596169	0.231014	0.168848	0.73359
121	cg17264513	0.811846	0.552542	0.680472
122	cg09351156	0.431526	0.332066	0.768151
123	cg22798174	0.861076	0.398939	0.459502
124	cg23699926	0.393968	0.473843	0.967934
125	cg24881973	0.363901	0.217949	0.644833
126	cg00329803	0.26811	0.560358	0.670026
127	cg19079272	0.960978	0.643708	0.587036
128	cg03938978	0.954981	0.559238	0.496057
129	cg25597625	0.893714	0.954227	0.948005
130	cg00426762	0.104382	0.848919	0.0807355
131	cg22423930	0.194465	0.100912	0.596294
132	cg08344422	0.972229	0.993363	0.980757
133	cg05186787	0.879595	0.298028	0.207178
134	cg01043153	0.97448	0.462618	0.448196
135	cg16688533	0.928029	0.561479	0.590731
136	cg02439789	0.133186	0.12772	0.833723
137	cg05039282	0.121227	0.191257	0.945872
138	cg10699171	0.019726	0.101779	0.648041
139	cg04053063	0.667891	0.209977	0.347794
140	cg23839703	0.0742833	0.867208	0.129756
141	cg25556579	0.10539	0.769025	0.221686
142	cg07496207	0.38156	0.199581	0.584578
143	cg15627136	0.164052	0.337904	0.770199
144	cg18289303	0.893714	0.561479	0.453022
145	cg08005189	0.725625	0.711866	0.949428
146	cg02404861	0.140889	0.294949	0.78458
147	cg12272488	0.971479	0.264263	0.244065
148	cg20490392	0.695495	0.610679	0.861009
149	cg22482235	0.852213	0.281358	0.182295
150	cg24266368	0.329213	0.63835	0.673284
151	cg25152925	0.921302	0.149406	0.145858
152	cg22243260	0.302441	0.33456	0.954408
153	cg08310748	0.205021	0.150112	0.732245
154	cg07355000	0.0840833	0.729924	0.204297
155	cg24969147	0.219854	0.507863	0.649969
156	cg23750393	0.972979	0.761408	0.768833
157	cg04736673	0.577524	0.227415	0.442868
158	cg18923912	0.619338	0.914542	0.557265
159	cg12083928	0.550198	0.789446	0.393099
160	cg10623171	0.0611559	0.331237	0.462762
161	cg19379521	0.686477	0.193813	0.311477
162	cg24935409	0.147347	0.782409	0.280531
163	cg04185197	0.352093	0.174059	0.564487
164	cg04177826	0.89818	0.475899	0.519523
165	cg06071033	0.490993	0.753813	0.751147
166	cg11775292	0.205021	0.969476	0.245152
167	cg14535652	0.328747	0.028865	0.155759
168	cg18070959	0.676815	0.321397	0.503435
169	cg01802506	0.154029	0.184839	0.943738
170	cg12166679	0.703857	0.833955	0.557865
171	cg17385867	0.771974	0.0332055	0.0442463
172	cg02650790	0.135142	0.488342	0.500023
173	cg04733826	0.0551707	0.0220614	0.523585
174	cg20300514	0.75047	0.403138	0.230246
175	cg26180843	0.321805	0.751918	0.547705
176	cg19692240	0.205694	0.259313	0.99216
177	cg02562448	0.927281	0.45807	0.477588
178	cg06806922	0.367892	0.985399	0.381815
179	cg00774005	0.54456	0.854136	0.705525
180	cg17521450	0.524137	0.716211	0.830238
181	cg11781506	0.924291	0.106384	0.100238
182	cg19423170	0.654252	0.057434	0.106285
183	cg10713461	0.340053	0.256164	0.75386
184	cg21591141	0.378496	0.205177	0.600016
185	cg02562344	0.315414	0.105486	0.432321
186	cg03128303	0.339102	0.635974	0.689663
187	cg05213070	0.523524	0.818405	0.71951
188	cg16661099	0.162348	0.716211	0.349172
189	cg03775991	0.3109	0.171178	0.611871
190	cg06753273	0.218794	0.250976	0.948005
191	cg01573405	0.0805977	0.0865922	0.856098
192	cg21572631	0.278825	0.0196709	0.139769
193	cg01345055	0.738368	0.472303	0.276174
194	cg05699681	0.290257	0.89938	0.385228
195	cg07142009	0.508328	0.873758	0.647399
196	cg14833952	0.291116	0.595027	0.666125
197	cg23596287	0.280919	0.85936	0.404583
198	cg12622973	0.179386	0.10747	0.649969
199	cg21948545	0.283023	0.615351	0.631433
200	cg00114966	0.391363	0.262842	0.697577
201	cg25122629	0.224486	0.711866	0.121164
202	cg15285436	0.360926	0.293418	0.794209
203	cg24426391	0.140129	0.489387	0.510297
204	cg04543124	0.258474	0.670774	0.126176
205	cg27307378	0.699671	0.597334	0.840701
206	cg19239201	0.695495	0.773479	0.950139
207	cg25744433	0.553972	0.772842	0.383275
208	cg01289544	0.0783398	0.00458233	0.169744
209	cg07524997	0.533371	0.821639	0.726874
210	cg05611939	0.0561329	0.151057	0.785954
211	cg02672830	0.945989	0.942967	0.990022
212	cg11821245	0.845578	0.190411	0.222024
213	cg20537531	0.306428	0.216708	0.722185
214	cg09179277	0.668575	0.540918	0.802488
215	cg15127773	0.160938	0.787525	0.10513
216	cg21517022	0.508328	0.396618	0.777723
217	cg21237861	0.880337	0.207267	0.134341
218	cg26356869	0.919062	0.880316	0.948005
219	cg22023206	0.0255049	0.0911179	0.759294
220	cg01191262	0.295438	0.401735	0.925979
221	cg24626554	0.810387	0.551429	0.385717
222	cg06087988	0.345318	0.312149	0.849792
223	cg12756504	0.398683	0.42888	0.0987693
224	cg19914424	0.529052	0.124832	0.29347
225	cg08776296	0.151866	0.123408	0.768833
226	cg25027699	0.603503	0.679284	0.960814
227	cg09086039	0.176357	0.438652	0.651256
228	cg21855021	0.690633	0.589851	0.338697
229	cg04507075	0.837483	0.684777	0.809404
230	cg16842634	0.700368	0.873758	0.845594
231	cg04721828	0.608761	0.611262	0.302175
232	cg24982541	0.420046	0.526698	0.931658
233	cg09820101	0.12168	0.0953353	0.74776
234	cg15653828	0.314055	0.270724	0.8205
235	cg20013831	0.631332	0.7268	0.406095
236	cg02314394	0.969978	0.958867	0.927399
237	cg17050687	0.233589	0.335811	0.922431
238	cg23954865	0.857381	0.526698	0.610619
239	cg05246613	0.90563	0.751287	0.650612
240	cg04531030	0.311799	0.350205	0.965798
241	cg07707057	0.69619	0.686612	0.950139
242	cg00667525	0.0229584	0.753181	0.0685349
243	cg23983453	0.818421	0.644305	0.475375
244	cg10077346	0.203345	0.686612	0.438632
245	cg11107120	0.793655	0.96616	0.768833
246	cg02280892	0.323186	0.523444	0.800416
247	cg25426208	0.79293	0.724927	0.897644
248	cg01969535	0.428777	0.933041	0.508577
249	cg21428710	0.894458	0.277292	0.298008
250	cg13048113	0.232483	0.145455	0.667424
251	cg20679630	0.910105	0.153678	0.154203
252	cg16058990	0.710854	0.614181	0.371687
253	cg03999872	0.661739	0.297257	0.124853
254	cg19568022	0.143961	0.493578	0.514323
255	cg24975649	0.845578	0.886883	0.974345
256	cg01747862	0.772694	0.662909	0.457877
257	cg24629356	0.179691	0.909924	0.162907
258	cg06348134	0.000326578	0.0409627	0.223719
259	cg16874812	0.278408	0.534879	0.0899777
260	cg05986449	0.313151	0.228056	0.736282
261	cg04712122	0.0487056	0.00788404	0.32622
262	cg17375585	0.534609	0.200165	0.431798
263	cg12150299	0.25453	0.0342504	0.233385
264	cg17000199	0.498127	0.687224	0.833026
265	cg26343563	0.612718	0.577854	0.906841
266	cg14476643	0.8082	0.724927	0.542956
267	cg26744402	0.359938	0.0779452	0.305958
268	cg11173636	0.329213	0.670774	0.166709
269	cg23580725	0.0340212	0.179119	0.568721
270	cg02358647	0.940748	0.146146	0.102849
271	cg00345522	0.992493	0.853484	0.835815
272	cg15443223	0.984236	0.0782264	0.0561446
273	cg27535148	0.831607	0.649684	0.774984
274	cg14188774	0.48509	0.115318	0.303852
275	cg26418589	0.229552	0.447555	0.745054
276	cg23907975	0.552713	0.774116	0.383275
277	cg19006947	0.548315	0.190129	0.402571
278	cg21353154	0.225205	0.364985	0.858202
279	cg14971470	0.43484	0.340005	0.0773812
280	cg02541142	0.0594841	0.372073	0.406095
281	cg03192273	0.779182	0.136037	0.182002
282	cg25134647	0.78641	0.982744	0.779093
283	cg04105966	0.197392	0.0964971	0.574795
284	cg10420854	0.578167	0.352355	0.637799
285	cg02771260	0.00880764	0.00826152	0.726874
286	cg02408496	0.260063	0.311353	0.985745
287	cg12820642	0.347728	0.184563	0.593819
288	cg23868571	0.623325	0.442102	0.196448
289	cg27664407	0.0150076	0.0375551	0.939473
290	cg21104412	0.772694	0.557002	0.721516
291	cg20717585	0.275912	0.807434	0.439689
292	cg11258982	0.875885	0.804857	0.906841
293	cg23480021	0.000840168	0.260368	0.0497946
294	cg02531227	0.490401	0.856095	0.645474
295	cg00036352	0.0433745	0.383317	0.32622
296	cg02524045	0.864034	0.884255	0.749792
297	cg07143586	0.436502	0.2435	0.0464585
298	cg08968362	0.42768	0.425974	0.918885
299	cg17293426	0.969978	0.995354	0.96651
300	cg11336382	0.0624682	0.0118837	0.351015
301	cg06118287	0.617349	0.295717	0.516631
302	cg24863325	0.362412	0.0907998	0.00734367
303	cg08712303	0.228823	0.511066	0.662233
304	cg08219700	0.00251783	0.411614	0.0469516
305	cg04933176	0.325959	0.572182	0.123759
306	cg25863732	0.0671054	0.579561	0.252854
307	cg00454592	0.144737	0.0867452	0.649326
308	cg00638797	0.286412	0.0754518	0.00348746
309	cg18768136	0.15898	0.590425	0.0554579
310	cg09012858	0.717875	0.13365	0.204935
311	cg11058691	0.876627	0.238493	0.263382
312	cg13914841	0.575597	0.969476	0.566905
313	cg13518670	0.705954	0.569356	0.332421
314	cg02904191	0.273432	0.161751	0.643552
315	cg19468440	0.180302	0.11134	0.661585
316	cg15056966	0.2388	0.986726	0.271085
317	cg17105557	0.0678106	0.769661	0.0405232
318	cg21291342	0.788582	0.611262	0.770882
319	cg20075528	0.401317	0.570486	0.851193
320	cg12483005	0.855165	0.824876	0.948716
321	cg12081329	0.788582	0.46414	0.298008
322	cg23540632	0.0448591	0.118424	0.819805
323	cg17515347	0.156215	0.905309	0.140489
324	cg14061069	0.0819114	0.892799	0.0724213
325	cg27313566	0.077546	0.358853	0.489858
326	cg07974627	0.129577	0.149171	0.912506
327	cg07425855	0.540818	0.299189	0.0899777
328	cg06921596	0.0834101	0.163252	0.883524
329	cg22604833	0.102983	0.0625243	0.651256
330	cg00649330	0.860336	0.396155	0.28093
331	cg04467624	0.910105	0.33248	0.350554
332	cg06484146	0.727744	0.257211	0.375526
333	cg05568737	0.115246	0.0482838	0.53176
334	cg02068164	0.0578504	0.591574	0.220674
335	cg09834706	0.296307	0.804214	0.468223
336	cg06618105	0.130054	0.44656	0.535283
337	cg24672565	0.447675	0.421155	0.886345
338	cg06139856	0.244855	0.545885	0.0796556
339	cg12183225	0.5885	0.837853	0.768833
340	cg09782097	0.512559	0.822934	0.702872
341	cg10894480	0.869956	0.39801	0.287761
342	cg12948621	0.281759	0.223277	0.0198183
343	cg16300531	0.154846	0.100566	0.679817
344	cg03319195	0.201678	0.473329	0.65835
345	cg13671116	0.60942	0.443585	0.735609
346	cg19384448	0.21011	0.0796445	0.488736
347	cg08449403	0.133429	0.624742	0.368349
348	cg24158453	0.220562	0.248921	0.940184
349	cg01615050	0.697582	0.0893794	0.14561
350	cg07784339	0.185247	0.446064	0.660291
351	cg25303761	0.281339	0.0323221	0.202077
352	cg04282082	0.746191	0.0953353	0.137862
353	cg17566325	0.779904	0.455554	0.591965
354	cg18953183	0.17307	0.563163	0.501159
355	cg15111469	0.708052	0.301129	0.450337
356	cg15754660	0.100426	0.87966	0.162369
357	cg09290397	0.608761	0.760774	0.416265
358	cg14859916	0.545185	0.799069	0.763378
359	cg05639399	0.290257	0.298028	0.909673
360	cg17284127	0.616686	0.967486	0.666125
361	cg07026904	0.156215	0.630643	0.4066
362	cg17833071	0.332488	0.125037	0.467128
363	cg24428144	0.461296	0.759507	0.710841
364	cg26094651	0.264468	0.870482	0.216993
365	cg05245284	0.0345003	0.825524	0.0766349
366	cg02171545	0.0964028	0.125242	0.945872
367	cg18594701	0.582032	0.711246	0.900473
368	cg09626816	0.320887	0.826172	0.238683
369	cg19969047	0.137867	0.128345	0.822584
370	cg22373097	0.677503	0.856095	0.8414
371	cg18082583	0.556495	0.614766	0.271864
372	cg26772934	0.213207	0.326703	0.897644
373	cg09526685	0.881822	0.148937	0.158906
374	cg22396227	0.408214	0.613597	0.184354
375	cg01956297	0.241058	0.149641	0.664178
376	cg12304520	0.409816	0.409721	0.918176
377	cg18054375	0.819152	0.027028	0.0309776
378	cg08815499	0.264065	0.318564	0.991447
379	cg06086634	0.139624	0.293036	0.78458
380	cg22697477	0.305095	0.26964	0.832329
381	cg05141159	0.3704	0.0576527	0.00386485
382	cg15254881	0.769096	0.0631122	0.0859874
383	cg01024673	0.620002	0.115896	0.223379
384	cg10396747	0.76335	0.485735	0.300921
385	cg13286698	0.814036	0.31816	0.396075
386	cg02564456	0.110126	0.63835	0.311477
387	cg14407220	0.336257	0.21826	0.682438
388	cg07127456	0.5885	0.661702	0.965086
389	cg03509643	0.398683	0.0294181	0.124196
390	cg02168270	0.308212	0.369849	0.996436
391	cg04259027	0.859597	0.858054	0.718842
392	cg13835168	0.0520242	0.898063	0.0877981
393	cg01955137	0.558392	0.0875134	0.200816
394	cg05139080	0.801646	0.212102	0.270697
395	cg16087015	0.0597388	0.119804	0.906841
396	cg02168442	0.543935	0.0434923	0.111409
397	cg15221848	0.302441	0.478477	0.827453
398	cg23593208	0.307319	0.587557	0.6989
399	cg17970043	0.827206	0.415891	0.505146
400	cg00517202	0.814767	0.681113	0.50686
401	cg20517050	0.0772303	0.620626	0.251743
402	cg01384410	0.792205	0.599067	0.753181
403	cg05006449	0.694104	0.933703	0.643552
404	cg03627196	0.195762	0.361911	0.803179
405	cg16834953	0.162348	0.183465	0.918885
406	cg18563464	0.432629	0.941643	0.505146
407	cg06906435	0.713659	0.698889	0.444995
408	cg14059481	0.710153	0.960192	0.764741
409	cg03543401	0.319056	0.301907	0.870846
410	cg04052996	0.910851	0.964833	0.952985
411	cg01369220	0.382585	0.874413	0.317926
412	cg26514961	0.26286	0.0387154	0.247336
413	cg00215787	0.586556	0.321804	0.583964
414	cg16013807	0.928776	0.566537	0.483702
415	cg17301248	0.351606	0.268918	0.762016
416	cg23686831	0.165195	0.77539	0.311904
417	cg27009374	0.685785	0.0286827	0.0493798
418	cg01910804	0.689247	0.734933	0.987171
419	cg00078996	0.508931	0.408777	0.794898
420	cg11229663	0.564735	0.717454	0.874365
421	cg20338956	0.635352	0.407834	0.660938
422	cg05355757	0.241058	0.645498	0.535871
423	cg22635541	0.994745	0.136256	0.108234
424	cg05731788	0.390843	0.368961	0.880704
425	cg25124095	0.0954641	0.617693	0.295115
426	cg10862468	0.838219	0.741209	0.583351
427	cg21583054	0.964728	0.703823	0.714171
428	cg12940439	0.37494	0.201336	0.596294
429	cg22825487	0.44151	0.377894	0.828845
430	cg14313373	0.749043	0.206071	0.291831
431	cg05091658	0.705954	0.753813	0.982895
432	cg03928616	0.153486	0.227735	0.952273
433	cg26351453	0.101208	0.0683595	0.688347
434	cg13896190	0.261659	0.338743	0.969359
435	cg16809858	0.0759781	0.629461	0.243343
436	cg03252488	0.569195	0.378344	0.137152
437	cg05941378	0.172477	0.10747	0.664827
438	cg07784691	0.930272	0.404543	0.327984
439	cg12011397	0.0744361	0.439636	0.387677
440	cg02203905	0.854427	0.554769	0.645474
441	cg06150803	0.138618	0.200457	0.975057
442	cg13590055	0.831607	0.108564	0.12818
443	cg19409174	0.255315	0.0284411	0.203026
444	cg00478479	0.965478	0.779216	0.794898
445	cg08421934	0.157593	0.128136	0.770199
446	cg09973771	0.562828	0.11341	0.2499
447	cg11013284	0.0229584	0.726175	0.0745764
448	cg21767759	0.288971	0.675024	0.577844
449	cg03398435	0.343877	0.268199	0.771565
450	cg08944170	0.628658	0.42549	0.691638
451	cg02617165	0.229187	0.408305	0.799726
452	cg09858892	0.0371541	0.514281	0.201131
453	cg25396728	0.652216	0.2462	0.413708
454	cg01803928	0.14656	0.409721	0.621934
455	cg19609186	0.118762	0.527242	0.422438
456	cg21191810	0.290686	0.811947	0.454637
457	cg14892011	0.937005	0.716832	0.753181
458	cg20485607	0.968478	0.238825	0.219666
459	cg07521825	0.849263	0.530508	0.393099
460	cg14698729	0.838219	0.776665	0.911798
461	cg05366063	0.567281	0.348064	0.12095
462	cg25307288	0.676127	0.93238	0.759974
463	cg11811828	0.669261	0.394305	0.186727
464	cg22888160	0.704556	0.647291	0.394585
465	cg23841703	0.806014	0.649085	0.470417
466	cg27167221	0.636694	0.835904	0.502296
467	cg17105949	0.126046	0.141359	0.899058
468	cg12099356	0.201678	0.832008	0.14986
469	cg21076026	0.270557	0.0698863	0.00276601
470	cg18232989	0.554602	0.107834	0.243704
471	cg21068178	0.0127215	0.167564	0.376971
472	cg13981132	0.739078	0.80164	0.96295
473	cg02942158	0.578167	0.535974	0.891286
474	cg01280390	0.638038	0.665325	0.362199
475	cg09996970	0.183691	0.145455	0.763378
476	cg04932937	0.0242323	0.102127	0.700885
477	cg27523193	0.153757	0.607185	0.422438
478	cg16530382	0.463014	0.880316	0.592583
479	cg08220278	0.560925	0.817759	0.42399
480	cg21806985	0.179691	0.60254	0.0667897
481	cg21250689	0.445428	0.0704014	0.00764305
482	cg24938913	0.372413	0.684166	0.681782
483	cg15127984	0.772694	0.325065	0.433894
484	cg25902415	0.281339	0.215165	0.757934
485	cg05552035	0.961728	0.138014	0.10135
486	cg06890003	0.535848	0.777302	0.776353
487	cg19814518	0.428228	0.467702	0.977907
488	cg14339738	0.313151	0.187331	0.646757
489	cg07068358	0.22846	0.448052	0.0502123
490	cg24169822	0.519246	0.811947	0.721516
491	cg09066676	0.901159	0.215165	0.225082
492	cg01399084	0.640055	0.530508	0.818416
493	cg01233934	0.820615	0.371182	0.456256
494	cg02910054	0.000948616	0.0237062	0.478142
495	cg03445932	0.356983	0.621213	0.730901
496	cg09423273	0.992493	0.656283	0.639076
497	cg20663365	0.489218	0.682944	0.827453
498	cg17421348	0.197392	0.0320544	0.28093
499	cg08799779	0.256891	0.0887538	0.00368224
500	cg00462971	0.642076	0.39801	0.640993
501	cg17421060	0.412494	0.125037	0.384739
502	cg00690498	0.143961	0.152006	0.879999
503	cg01819759	0.787133	0.435707	0.561472
504	cg17914584	0.190611	0.196105	0.884229
505	cg17586988	0.161219	0.181826	0.917467
506	cg08339604	0.858858	0.929735	0.940895
507	cg17230281	0.888508	0.264263	0.286547
508	cg17874808	0.269332	0.71932	0.507432
509	cg24943736	0.521077	0.516967	0.930948
510	cg14413209	0.794381	0.197259	0.102661
511	cg18913699	0.527821	0.419236	0.788703
512	cg25594449	0.479811	0.290371	0.0708735
513	cg22550277	0.502914	0.72181	0.308497
514	cg08304487	0.363404	0.218882	0.647399
515	cg14643763	0.487447	0.658689	0.853294
516	cg14648920	0.0193817	0.394767	0.191543
517	cg01449973	0.777018	0.911903	0.880704
518	cg23100626	0.112237	0.923787	0.159966
519	cg23878451	0.271787	0.111714	0.506289
520	cg26168643	0.0973489	0.14181	0.997149
521	cg25172338	0.641402	0.371627	0.16103
522	cg25694500	0.535228	0.0294801	0.0802712
523	cg21212819	0.267298	0.48158	0.766104
524	cg09075844	0.00130011	0.104416	0.19033
525	cg26961166	0.245619	0.837203	0.377937
526	cg03012280	0.101208	0.40267	0.510872
527	cg15148145	0.952732	0.895431	0.843496
528	cg22100363	0.923544	0.189848	0.187923
529	cg23445003	0.124193	0.196393	0.942316
530	cg18712599	0.706653	0.585839	0.345963
531	cg21694873	0.339102	0.266405	0.774984
532	cg20939696	0.497531	0.0576527	0.163176
533	cg13402430	0.582032	0.256513	0.486495
534	cg20696345	0.0839146	0.174059	0.856098
535	cg12394821	0.473982	0.558119	0.190633
536	cg17629006	0.573673	0.355811	0.647399
537	cg19933610	0.105592	0.108931	0.853294
538	cg03964091	0.69619	0.601961	0.849792
539	cg20623869	0.825741	0.727424	0.559667
540	cg02405517	0.814036	0.307788	0.383275
541	cg18637832	0.0311906	0.101605	0.773616
542	cg03329597	0.796559	0.187331	0.241543
543	cg25903319	0.602191	0.245185	0.0813578
544	cg00169419	0.64275	0.589851	0.889874
545	cg00376294	0.288544	0.425974	0.87859
546	cg16210088	0.636694	0.783048	0.456796
547	cg16784507	0.17426	0.0631122	0.00101758
548	cg19651757	0.752612	0.60428	0.796966
549	cg19789919	0.285562	0.877692	0.396075
550	cg05377931	0.202344	0.154159	0.749114
551	cg12162100	0.522912	0.110966	0.269145
552	cg22334681	0.782071	0.909264	0.888462
553	cg25938803	0.0585997	0.151531	0.798346
554	cg16049219	0.141143	0.31655	0.74776
555	cg21617694	0.523524	0.0254564	0.0728482
556	cg20487608	0.418421	0.267121	0.67198
557	cg13996193	0.533371	0.295717	0.595056
558	cg05476521	0.858119	0.112654	0.125073
559	cg01400750	0.262059	0.158533	0.653188
560	cg25374269	0.468769	0.633603	0.860307
561	cg11546510	0.530901	0.493053	0.183175
562	cg22427009	0.530284	0.601381	0.247336
563	cg12870052	0.37494	0.270724	0.73359
564	cg04192631	0.422219	0.343807	0.799036
565	cg22841667	0.76694	0.363665	0.208791
566	cg04662637	0.847788	0.506265	0.370254
567	cg02218090	0.365893	0.207867	0.621303
568	cg13861644	0.853689	0.778578	0.899058
569	cg24704312	0.951983	0.720564	0.743703
570	cg17506621	0.626656	0.99469	0.649326
571	cg14297579	0.118318	0.634195	0.331086
572	cg06444433	0.54957	0.65208	0.933079
573	cg25878441	0.887765	0.323024	0.35379
574	cg04217177	0.26086	0.207867	0.775669
575	cg11340328	0.179997	0.394767	0.71951
576	cg22689316	0.227371	0.590999	0.0848508
577	cg22723276	0.640729	0.667745	0.985745
578	cg25776780	0.0629996	0.464648	0.327102
579	cg06018119	0.766222	0.678066	0.466581
580	cg08939082	0.111177	0.962181	0.143887
581	cg00322003	0.959479	0.0370994	0.0284943
582	cg12808797	0.286412	0.753181	0.500023
583	cg16663154	0.611398	0.244173	0.442337
584	cg07648456	0.25887	0.182099	0.718174
585	cg23326313	0.258077	0.500958	0.725533
586	cg12030080	0.00107348	0.473843	0.01949
587	cg25399239	0.495743	0.416845	0.821889
588	cg07541758	0.399209	0.33041	0.806635
589	cg14566578	0.796559	0.618865	0.435996
590	cg11491998	0.4168	0.769025	0.648684
591	cg26582295	0.361421	0.132361	0.45356
592	cg02754929	0.883307	0.460594	0.513747
593	cg01874867	0.448238	0.838503	0.347794
594	cg20967147	0.719985	0.911243	0.825366
595	cg08783928	0.0925092	0.184839	0.862413
596	cg22026953	0.364896	0.168591	0.0193508
597	cg10470891	0.0977294	0.922465	0.14218
598	cg17823816	0.488037	0.956878	0.47372
599	cg17398806	0.490993	0.0650245	0.184354
600	cg11092486	0.302441	0.753181	0.521262
601	cg01302562	0.53399	0.661702	0.90401
602	cg14481244	0.327351	0.795216	0.514899
603	cg12814019	0.926534	0.727424	0.7743
604	cg13872898	0.954981	0.78177	0.725533
605	cg07700233	0.251017	0.190129	0.751147
606	cg16152137	0.0750498	0.134298	0.934499
607	cg22229960	0.15787	0.514281	0.521842
608	cg22705746	0.62799	0.757607	0.428665
609	cg00577668	0.472821	0.503608	0.970783
610	cg01448115	0.811846	0.553655	0.38866
611	cg13771918	0.936257	0.131508	0.122673
612	cg25828445	0.28218	0.359288	0.970783
613	cg21664764	0.598919	0.383771	0.662881
614	cg07043797	0.236184	0.157309	0.693616
615	cg07824172	0.695495	0.30074	0.459502
616	cg25325723	0.796559	0.378795	0.483702
617	cg10734950	0.00380161	0.301907	0.101164
618	cg03915372	0.920555	0.810657	0.724863
619	cg14493094	0.420046	0.275456	0.685062
620	cg05573767	0.760482	0.748133	0.955831
621	cg15899840	0.866994	0.376097	0.267215
622	cg10184328	0.998499	0.630052	0.603749
623	cg10414466	0.193174	0.177777	0.832329
624	cg27032427	0.555233	0.232256	0.0653417
625	cg03237393	0.855903	0.585839	0.448731
626	cg10123554	0.701066	0.938996	0.655122
627	cg06524923	0.204014	0.266405	0.990022
628	cg26262573	0.904885	0.96417	0.87155
629	cg05082466	0.660376	0.693354	0.400566
630	cg10465805	0.68233	0.683555	0.960814
631	cg23099319	0.440394	0.747503	0.28093
632	cg24771840	0.576881	0.920484	0.672632
633	cg17587456	0.577524	0.94694	0.5483
634	cg24103044	0.41734	0.806789	0.611871
635	cg20956390	0.472821	0.0220131	0.075453
636	cg13263947	0.783517	0.43816	0.274209
637	cg21728073	0.945241	0.39801	0.399565
638	cg15007983	0.0140236	0.98739	0.0188025
639	cg02481842	0.640055	0.125652	0.229899
640	cg19803593	0.31496	0.141584	0.532346
641	cg17221813	0.0664062	0.312547	0.510297
642	cg20475216	0.837483	0.0370994	0.0409625
643	cg12452738	0.79003	0.746243	0.5483
644	cg11446507	0.275084	0.317757	0.970783
645	cg07697828	0.591747	0.167564	0.330642
646	cg12240297	0.724214	0.288856	0.421405
647	cg27365701	0.787857	0.648487	0.814947
648	cg26678138	0.278825	0.822286	0.431275
649	cg02795334	0.910851	0.739324	0.801797
650	cg05907464	0.482153	0.19239	0.463851
651	cg09726240	0.548315	0.794574	0.395578
652	cg24422984	0.12168	0.164512	0.98147
653	cg25654653	0.685093	0.317757	0.491545
654	cg10296205	0.931768	0.352785	0.280531
655	cg01093878	0.970728	0.896089	0.861009
656	cg05881590	0.207724	0.185943	0.00888298
657	cg24933364	0.337677	0.0635859	0.00370331
658	cg22129323	0.916075	0.0785084	0.0735643
659	cg14178589	0.990992	0.632418	0.615008
660	cg27507261	0.794381	0.870482	0.672632
661	cg22867893	0.986488	0.482617	0.460587
662	cg09763180	0.488628	0.896089	0.425026
663	cg24608381	0.354532	0.237831	0.697577
664	cg19960114	0.14893	0.0446288	0.431798
665	cg03731316	0.169828	0.700122	0.373604
666	cg25807349	0.873661	0.356678	0.401568
667	cg18958437	0.186186	0.360161	0.785267
668	cg07397757	0.372918	0.614766	0.759974
669	cg17429148	0.208744	0.895431	0.292649
670	cg02748479	0.244473	0.673201	0.514323
671	cg01071802	0.0417422	0.729299	0.118402
672	cg07945473	0.161783	0.332066	0.7743
673	cg01942558	0.239175	0.377894	0.86452
674	cg08614290	0.189021	0.406892	0.0325405
675	cg15114001	0.389805	0.205475	0.587036
676	cg11236452	0.927281	0.958204	0.97577
677	cg00321709	0.705255	0.433262	0.629528
678	cg25817165	0.354532	0.87966	0.297594
679	cg22306507	0.716468	0.87638	0.858904
680	cg14901926	0.120551	0.282847	0.748437
681	cg11393688	0.838954	0.429852	0.512596
682	cg05505459	0.925786	0.593299	0.508005
683	cg20664974	0.697582	0.947602	0.765422
684	cg21235746	0.16808	0.0245413	0.268758
685	cg19006766	0.710854	0.188167	0.288572
686	cg16574737	0.0849309	0.0655099	0.732245
687	cg02702241	0.449365	0.176709	0.463851
688	cg07156877	0.45219	0.241823	0.587036
689	cg13569765	0.753326	0.864591	0.630163
690	cg21043657	0.753326	0.744354	0.958678
691	cg09151424	0.832341	0.462618	0.322274
692	cg08116858	0.154301	0.141134	0.819805
693	cg09859240	0.00871093	0.0907998	0.500023
694	cg17588577	0.15787	0.397082	0.666125
695	cg21689782	0.141143	0.182918	0.973633
696	cg07017214	0.0827413	0.141134	0.946583
697	cg05552010	0.222339	0.476929	0.692956
698	cg17660211	0.178474	0.0426348	0.368349
699	cg19815565	0.574314	0.0887538	0.195522
700	cg18598108	0.621995	0.931057	0.574795
701	cg13967339	0.0493547	0.133004	0.800416
702	cg14912254	0.26974	0.31816	0.980757
703	cg15500907	0.380026	0.644902	0.734936
704	cg11793897	0.998499	0.392921	0.359851
705	cg19924008	0.580098	0.670774	0.94516
706	cg17714232	0.355511	0.248921	0.718174
707	cg08712054	0.914582	0.641324	0.54711
708	cg17952465	0.451624	0.119211	0.0169479
709	cg27135715	0.258474	0.296486	0.961526
710	cg17393016	0.840425	0.865245	0.992872
711	cg06059616	0.0196271	0.143624	0.518943
712	cg13603125	0.985737	0.810657	0.810096
713	cg02276823	0.378496	0.909924	0.338246
714	cg15688339	0.433181	0.497788	0.140971
715	cg17319891	0.125116	0.00869749	0.173383
716	cg17711870	0.27302	0.980753	0.310197
717	cg14220170	0.451624	0.944291	0.522423
718	cg07976787	0.128392	0.42888	0.0218397
719	cg16376902	0.0723204	0.437669	0.0110948
720	cg14304326	0.548942	0.176442	0.377454
721	cg21406479	0.0213153	0.0517853	0.922431
722	cg06000934	0.0406216	0.183465	0.606243
723	cg10262032	0.144219	0.143396	0.853294
724	cg25340735	0.170708	0.195818	0.929528
725	cg14218167	0.0207908	0.00771068	0.505146
726	cg27557168	0.313603	0.270001	0.819805
727	cg16954765	0.999249	0.896747	0.888462
728	cg17001051	0.315414	0.183465	0.634613
729	cg14946531	0.779182	0.356244	0.468771
730	cg18598695	0.372413	0.983408	0.384739
731	cg19560781	0.183691	0.349348	0.796966
732	cg04202047	0.409816	0.240821	0.63334
733	cg04869336	0.253355	0.297642	0.97292
734	cg05387464	0.528436	0.656884	0.282127
735	cg08602346	0.0345807	0.41114	0.00386485
736	cg12219752	0.6468	0.505201	0.2499
737	cg27141099	0.246385	0.130659	0.601259
738	cg04904059	0.709452	0.425974	0.616265
739	cg10471743	0.579454	0.434728	0.754538
740	cg06445016	0.160938	0.805501	0.110608
741	cg11037576	0.983485	0.921144	0.930948
742	cg02586212	0.284291	0.0480953	0.268758
743	cg08457029	0.54144	0.680503	0.89058
744	cg05941499	0.710153	0.0900084	0.14218
745	cg04899746	0.490993	0.366749	0.104556
746	cg07929412	0.276742	0.350634	0.97577
747	cg24534955	0.976731	0.621213	0.615008
748	cg27432784	0.180915	0.739324	0.103605
749	cg26644674	0.266083	0.157309	0.643552
750	cg03680873	0.0335478	0.292273	0.375045
751	cg02109585	0.526592	0.632418	0.930238
752	cg07870920	0.758333	0.543674	0.345049
753	cg02584267	0.513772	0.120796	0.295527
754	cg26327119	0.866994	0.607185	0.694276
755	cg14902204	0.371406	0.143852	0.470967
756	cg15919606	0.366891	0.777302	0.245878
757	cg26942829	0.10929	0.240154	0.795587
758	cg14223822	0.697582	0.632418	0.884934
759	cg14834903	0.727037	0.418758	0.591348
760	cg14240646	0.901904	0.681113	0.576624
761	cg25912517	0.172773	0.150584	0.803179
762	cg20559725	0.813306	0.70815	0.531174
763	cg01754423	0.847788	0.786885	0.636524
764	cg24579218	0.45958	0.693354	0.260344
765	cg21556040	0.669946	0.919163	0.767468
766	cg15253080	0.189021	0.127304	0.696256
767	cg00428598	0.21529	0.20163	0.845594
768	cg00048370	0.790755	0.166033	0.21666
769	cg00674807	0.976731	0.136474	0.103794
770	cg23916104	0.741921	0.247218	0.119883
771	cg07413155	0.268517	0.285841	0.92385
772	cg16675581	0.713659	0.259313	0.118823
773	cg01239044	0.79003	0.404074	0.520102
774	cg11686365	0.256497	0.429366	0.819111
775	cg07914564	0.482153	0.98739	0.493798
776	cg01406317	0.138117	0.223277	0.920303
777	cg12626043	0.770535	0.76014	0.545328
778	cg06809965	0.399209	0.841104	0.558465
779	cg01114163	0.618011	0.0758628	0.151892
780	cg23494744	0.368894	0.664721	0.698238
781	cg22117893	0.823543	0.94959	0.885639
782	cg03404346	0.229552	0.165778	0.728215
783	cg25163036	0.469925	0.256164	0.593819
784	cg06529371	0.351606	0.584695	0.766104
785	cg26281775	0.665838	0.813883	0.875068
786	cg14184890	0.298926	0.968812	0.345049
787	cg26077099	0.165482	0.0153476	0.198312
788	cg07143815	0.963978	0.898722	0.925269
789	cg05480120	0.707352	0.287345	0.133877
790	cg07784975	0.01216	0.860667	0.0283651
791	cg21379113	0.199033	0.298028	0.918885
792	cg23448505	0.965478	0.104772	0.0889664
793	cg11029716	0.187127	0.434728	0.679163
794	cg24742525	0.251405	0.115126	0.546516
795	cg03983740	0.745479	0.337066	0.469868
796	cg05946535	0.0206873	0.0329998	0.925979
797	cg18784409	0.581387	0.699505	0.348253
798	cg16586594	0.868475	0.782409	0.889168
799	cg12475879	0.0758227	0.17751	0.812174
800	cg22315544	0.797285	0.861321	0.95512
801	cg10656896	0.502314	0.411614	0.806635
802	cg11509345	0.472821	0.252352	0.583964
803	cg01353941	0.185873	0.145916	0.759974
804	cg06787104	0.0712812	0.452044	0.365502
805	cg15384623	0.591097	0.940319	0.667424
806	cg13367856	0.195437	0.275456	0.953696
807	cg21705926	0.405553	0.506797	0.132953
808	cg12489353	0.198375	0.697658	0.10135
809	cg24871213	0.74121	0.236182	0.112822
810	cg02883668	0.460723	0.976109	0.504005
811	cg03586820	0.115899	0.800354	0.222024
812	cg13074055	0.26974	0.598489	0.106673
813	cg22963378	0.170121	0.854136	0.133646
814	cg04095097	0.294137	0.324656	0.0400013
815	cg13789015	0.958729	0.461605	0.401067
816	cg21424270	0.437057	0.146377	0.411161
817	cg24062763	0.395012	0.896747	0.504005
818	cg22711187	0.634011	0.269279	0.462762
819	cg03739434	0.293704	0.370737	0.0502123
820	cg08681904	0.385669	0.977436	0.427623
821	cg16902958	0.160657	0.0334123	0.340957
822	cg08343899	0.0541047	0.0467927	0.759294
823	cg01663953	0.952732	0.535974	0.470967
824	cg00637745	0.97373	0.741838	0.747083
825	cg14036627	0.491586	0.700738	0.286547
826	cg01227199	0.221627	0.180198	0.780464
827	cg09044981	0.701763	0.968812	0.74776
828	cg21103734	0.845578	0.156334	0.0877981
829	cg09368486	0.677503	0.718697	0.434419
830	cg20199595	0.596959	0.226775	0.426064
831	cg17566946	0.273432	0.0919171	0.441277
832	cg10293909	0.235812	0.131934	0.622565
833	cg02982019	0.199033	0.358853	0.0274747
834	cg00622815	0.134161	0.102127	0.738978
835	cg11648875	0.228096	0.348492	0.89058
836	cg19463349	0.109499	0.39801	0.540589
837	cg03991592	0.924291	0.246539	0.248432
838	cg12110437	0.146299	0.117837	0.764059
839	cg15296664	0.260063	0.584695	0.629528
840	cg06981636	0.016855	0.077246	0.710176
841	cg19636519	0.319513	0.0544442	0.26262
842	cg23443327	0.651538	0.671987	0.376971
843	cg16854643	0.706653	0.778578	0.509724
844	cg16287373	0.908613	0.312149	0.328869
845	cg23054456	0.543935	0.263552	0.532346
846	cg02210151	0.814767	0.452545	0.303432
847	cg19076148	0.822079	0.104238	0.125733
848	cg16306629	0.039798	0.0637048	0.968646
849	cg10456459	0.170708	0.229665	0.991447
850	cg27289463	0.806014	0.693354	0.511446
851	cg02466788	0.870697	0.544779	0.620042
852	cg05804568	0.869215	0.0862869	0.0918557
853	cg06485460	0.396059	0.519661	0.908965
854	cg26773549	0.29284	0.122398	0.50915
855	cg00338177	0.476309	0.440128	0.87859
856	cg05482395	0.652895	0.464648	0.225424
857	cg03134882	0.90414	0.918503	0.996436
858	cg14765001	0.925039	0.156578	0.152148
859	cg15633390	0.252574	0.646096	0.114248
860	cg00413030	0.919062	0.373411	0.292649
861	cg02830749	0.246385	0.38468	0.86733
862	cg05744064	0.895947	0.138014	0.141938
863	cg15365744	0.174559	0.831359	0.288978
864	cg00317012	0.254138	0.325474	0.97862
865	cg19589725	0.349179	0.531599	0.828149
866	cg07156742	0.161501	0.0332743	0.338697
867	cg03377939	0.304652	0.188167	0.660938
868	cg21517946	0.286412	0.888854	0.38866
869	cg21792134	0.216687	0.0864395	0.504005
870	cg14762436	0.999249	0.592724	0.5663
871	cg16288125	0.257286	0.421635	0.831632
872	cg20954971	0.779904	0.697658	0.879294
873	cg00221095	0.716468	0.449048	0.639714
874	cg00751415	0.687169	0.350634	0.535283
875	cg18001327	0.0365592	0.0841741	0.896231
876	cg18462596	0.675439	0.359288	0.557265
877	cg17059994	0.779904	0.574448	0.735609
878	cg01828067	0.813306	0.315346	0.192761
879	cg07531663	0.214942	0.820992	0.350093
880	cg09602803	0.131492	0.944954	0.174514
881	cg13099313	0.246385	0.0968311	0.494927
882	cg22579103	0.977481	0.106384	0.0877981
883	cg04231094	0.00948588	0.402203	0.117981
884	cg17544568	0.50652	0.661702	0.271085
885	cg04902443	0.00799306	0.820345	0.0229429
886	cg14584292	0.822079	0.911243	0.738978
887	cg03613557	0.640729	0.0739603	0.140008
888	cg10725542	0.996246	0.706913	0.683093
889	cg02253142	0.192852	0.102127	0.603749
890	cg24686153	0.608103	0.348492	0.135273
891	cg13721169	0.79293	0.579561	0.398566
892	cg02095219	0.121227	0.378344	0.599395
893	cg22716280	0.946739	0.607766	0.538818
894	cg18586585	0.532135	0.791368	0.380358
895	cg16494429	0.501715	0.294183	0.0776813
896	cg00907842	0.130772	0.153918	0.923141
897	cg05571310	0.211139	0.612429	0.520102
898	cg20588986	0.192852	0.176176	0.828845
899	cg23825213	0.0552902	0.00634557	0.266445
900	cg24675644	0.202011	0.166797	0.78458
901	cg11067347	0.882564	0.121996	0.128404
902	cg11299543	0.134896	0.530508	0.455716
903	cg19458741	0.559657	0.924447	0.651256
904	cg09060608	0.698278	0.292273	0.445527
905	cg13549474	0.571752	0.729299	0.868736
906	cg06624036	0.0418368	0.204583	0.568721
907	cg23998650	0.982735	0.853484	0.858904
908	cg24685664	0.264871	0.370293	0.923141
909	cg00137234	0.142418	0.310162	0.0130454
910	cg08099797	0.206369	0.0268557	0.239039
911	cg12292810	0.845578	0.633603	0.743703
912	cg26655345	0.299364	0.152482	0.581513
913	cg06373940	0.464162	0.405951	0.843496
914	cg16278604	0.725625	0.528329	0.730901
915	cg03396347	0.687861	0.157553	0.255831
916	cg21033965	0.0568637	0.522362	0.26224
917	cg03062252	0.203345	0.788165	0.134574
918	cg18807159	0.296307	0.11417	0.480918
919	cg06805348	0.305539	0.510532	0.790079
920	cg11176823	0.427132	0.442596	0.943738
921	cg24877975	0.490401	0.508929	0.956543
922	cg11649415	0.137867	0.0760002	0.619412
923	cg06840062	0.15649	0.0688654	0.542956
924	cg11342453	0.819883	0.400336	0.263001
925	cg23042158	0.370902	0.741838	0.620042
926	cg27631599	0.0144328	0.666534	0.0053468
927	cg25439807	0.87292	0.194098	0.122024
928	cg11744538	0.495743	0.786245	0.722185
929	cg27311590	0.540818	0.26569	0.538818
930	cg15866669	0.27302	0.289613	0.923141
931	cg02136620	0.454457	0.166033	0.437049
932	cg15608680	0.164623	0.26748	0.897644
933	cg06549405	0.966978	0.960192	0.988596
934	cg17524265	0.202677	0.408777	0.747083
935	cg16126805	0.45219	0.52074	0.160497
936	cg11498973	0.270967	0.139345	0.587651
937	cg08298632	0.552713	0.751918	0.822584
938	cg18668511	0.815497	0.469233	0.317926
939	cg23215964	0.171002	0.248239	0.952273
940	cg08790320	0.675439	0.365866	0.5663
941	cg25233900	0.618011	0.60428	0.933789
942	cg06739303	0.767659	0.885569	0.899765
943	cg04244170	0.250629	0.24858	0.882113
944	cg27392990	0.274257	0.128973	0.55367
945	cg25910261	0.0336263	0.957541	0.0380531
946	cg13329533	0.675439	0.39987	0.193066
947	cg08479752	0.181837	0.521821	0.0505275
948	cg06062604	0.846315	0.535426	0.395578
949	cg08716584	0.468769	0.947602	0.448196
950	cg08675364	0.929524	0.777302	0.826061
951	cg11203771	0.336257	0.888854	0.287761
952	cg20704450	0.122817	0.426941	0.540589
953	cg21858108	0.0930576	0.670774	0.255085
954	cg11927345	0.508328	0.893457	0.62826
955	cg03291825	0.984986	0.988053	0.998574
956	cg08161306	0.190292	0.636568	0.461674
957	cg14030993	0.567281	0.498843	0.854696
958	cg06996081	0.368894	0.779216	0.248432
959	cg20652636	0.507122	0.938334	0.475928
960	cg21322043	0.351606	0.58013	0.771565
961	cg03745383	0.547062	0.892799	0.669375
962	cg05995465	0.942994	0.500958	0.512596
963	cg20500404	0.790755	0.890826	0.916758
964	cg02595245	0.482153	0.284716	0.069353
965	cg12682972	0.455024	0.779854	0.31276
966	cg10095305	0.396059	0.290371	0.741677
967	cg06953130	0.164052	0.672594	0.385717
968	cg10362527	0.53399	0.359725	0.115482
969	cg24863693	0.687169	0.924447	0.779093
970	cg20587213	0.205357	0.0303601	0.26148
971	cg07369858	0.851475	0.387872	0.45356
972	cg14403790	0.397107	0.428395	0.96295
973	cg02796279	0.0764457	0.258962	0.638437
974	cg16677969	0.814036	0.593299	0.726203
975	cg27481594	0.0571091	0.0141596	0.407611
976	cg05906166	0.0234147	0.308974	0.289384
977	cg07244927	0.93476	0.330823	0.33376
978	cg22240755	0.522912	0.556443	0.980045
979	cg07199764	0.570473	0.563163	0.934499
980	cg17227466	0.351606	0.071834	0.294291
981	cg16386697	0.422219	0.121395	0.0152934
982	cg12976463	0.872179	0.843707	0.715505
983	cg26083458	0.0300305	0.672594	0.011944
984	cg07555084	0.616686	0.275456	0.486495
985	cg17516572	0.133429	0.0588678	0.545922
986	cg12920851	0.913089	0.47951	0.512021
987	cg16443366	0.168661	0.235853	0.00988291
988	cg11915664	0.710854	0.270001	0.124415
989	cg01055520	0.402902	0.376995	0.877181
990	cg15359916	0.0297464	0.444576	0.214014
991	cg00472967	0.109707	0.26569	0.746407
992	cg11140265	0.201015	0.0834297	0.518943
993	cg14209346	0.749043	0.666534	0.873661
994	cg10171609	0.648829	0.258611	0.434944
995	cg15908975	0.168952	0.94694	0.216993
996	cg05953785	0.318599	0.658689	0.636524
997	cg16292376	0.754756	0.631826	0.41729
998	cg11123440	0.208064	0.601961	0.525332
999	cg07768201	0.024055	0.451544	0.182295
1000	cg20506843	0.355511	0.180469	0.574795
1001	cg20580985	0.302	0.5671	0.714838
1002	cg12893697	0.666522	0.242158	0.397071
1003	cg19199204	0.282601	0.312149	0.948005
1004	cg08477332	0.692715	0.552542	0.31105
1005	cg04580344	0.0161765	0.471791	0.130891
1006	cg12085977	0.60942	0.650882	0.331531
1007	cg18380528	0.525977	0.58184	0.991447
1008	cg12156287	0.532753	0.15296	0.345963
1009	cg09406933	0.0234723	0.923787	0.0242063
1010	cg03935495	0.206707	0.108016	0.598154
1011	cg05024003	0.475144	0.369849	0.100793
1012	cg16518996	0.648829	0.993363	0.658997
1013	cg16934826	0.407681	0.296102	0.736956
1014	cg13733119	0.949735	0.249947	0.239753
1015	cg04097131	0.618675	0.575015	0.896938
1016	cg01602139	0.981234	0.483655	0.465488
1017	cg18417245	0.768377	0.641324	0.43547
1018	cg03761513	0.166344	0.390621	0.694935
1019	cg25596327	0.144219	0.117837	0.769516
1020	cg12289251	0.111389	0.42791	0.50915
1021	cg18341098	0.362412	0.119211	0.0111516
1022	cg03812891	0.363404	0.126064	0.43547
1023	cg22265501	0.963228	0.173007	0.155759
1024	cg01965673	0.443746	0.994026	0.462218
1025	cg06310917	0.186186	0.0563509	0.427103
1026	cg22503318	0.970728	0.1389	0.104365
1027	cg14122980	0.809658	0.088598	0.109614
1028	cg14968427	0.945989	0.392921	0.393594
1029	cg15709265	0.132458	0.405482	0.0202474
1030	cg10404112	0.870697	0.351494	0.397569
1031	cg15229836	0.292408	0.893457	0.252854
1032	cg15008665	0.117213	0.357112	0.618152
1033	cg21113900	0.836014	0.644305	0.488736
1034	cg11288428	0.261259	0.238162	0.8414
1035	cg16714791	0.806014	0.301907	0.179673
1036	cg12303627	0.819883	0.976109	0.853995
1037	cg17978548	0.306874	0.750025	0.530003
1038	cg15851066	0.085614	0.527785	0.0208816
1039	cg15740243	0.377478	0.340005	0.851893
1040	cg23779604	0.391883	0.285465	0.738304
1041	cg26670674	0.617349	0.437178	0.718842
1042	cg14871290	0.189338	0.181282	0.849792
1043	cg01933073	0.798738	0.72181	0.532346
1044	cg08576975	0.857381	0.564849	0.43023
1045	cg02033666	0.0532875	0.623565	0.190936
1046	cg10212854	0.805285	0.66593	0.485377
1047	cg03985452	0.981234	0.948265	0.926689
1048	cg06147173	0.323186	0.0822498	0.353326
1049	cg24702579	0.980483	0.529963	0.485377
1050	cg15509952	0.448238	0.242158	0.591965
1051	cg07147204	0.972229	0.833306	0.846993
1052	cg08952844	0.634681	0.716832	0.95085
1053	cg26851661	0.371909	0.237501	0.673936
1054	cg01932197	0.172181	0.276557	0.898351
1055	cg13205059	0.550826	0.587557	0.987171
1056	cg05373962	0.822079	0.373411	0.457877
1057	cg13101941	0.505316	0.820345	0.697577
1058	cg09822726	0.648152	0.457566	0.715505
1059	cg27408020	0.751184	0.705058	0.479251
1060	cg09740963	0.478058	0.913222	0.429186
1061	cg03642635	0.595654	0.251663	0.467128
1062	cg15725873	0.548315	0.50733	0.88705
1063	cg15282031	0.30156	0.309369	0.0382193
1064	cg17468100	0.386184	0.974119	0.391122
1065	cg12561867	0.172477	0.0829857	0.571147
1066	cg09661228	0.130054	0.346784	0.669375
1067	cg20653128	0.661739	0.87966	0.56328
1068	cg00572586	0.134896	0.34892	0.0152934
1069	cg26035071	0.633341	0.999336	0.651256
1070	cg17784863	0.222339	0.27363	0.0195833
1071	cg04832566	0.300241	0.161004	0.601881
1072	cg05745656	0.0996498	0.190975	0.873661
1073	cg16663497	0.127684	0.668956	0.323586
1074	cg17935173	0.444306	0.449547	0.123977
1075	cg02290262	0.715063	0.355378	0.518365
1076	cg03371275	0.177262	0.120002	0.697577
1077	cg11445191	0.175456	0.893457	0.253224
1078	cg26849467	0.224127	0.470767	0.0537717
1079	cg15111440	0.816228	0.440621	0.543549
1080	cg15517854	0.0479573	0.940981	0.0503172
1081	cg19759522	0.181529	0.566537	0.513747
1082	cg09090582	0.318143	0.956878	0.314476
1083	cg26306106	0.797285	0.709388	0.875773
1084	cg10283362	0.0683792	0.0740949	0.851193
1085	cg05401945	0.826473	0.82682	0.657704
1086	cg26417417	0.48274	0.375648	0.775669
1087	cg17763019	0.0582241	0.780493	0.0359486
1088	cg02256650	0.703857	0.919823	0.800416
1089	cg15652532	0.879595	0.788805	0.666125
1090	cg20758756	0.898925	0.725551	0.797656
1091	cg18008345	0.642076	0.198999	0.0686707
1092	cg14306650	0.150526	0.179389	0.938763
1093	cg01995986	0.950484	0.516429	0.449801
1094	cg24895155	0.0762896	0.701355	0.0361863
1095	cg10553103	0.276742	0.361035	0.958678
1096	cg21862992	0.502314	0.665325	0.863115
1097	cg18918831	0.340053	0.567664	0.128629
1098	cg13858863	0.638038	0.337904	0.560269
1099	cg00595051	0.606787	0.346784	0.133877
1100	cg18984983	0.636694	0.750656	0.429708
1101	cg12699274	0.388768	0.21609	0.609993
1102	cg11601967	0.272197	0.329584	0.996436
1103	cg11842336	0.936257	0.94694	0.996436
1104	cg01142721	0.998499	0.26569	0.232685
1105	cg10659908	0.391883	0.54202	0.14218
1106	cg14760916	0.443186	0.00381281	0.0173642
1107	cg25153678	0.101404	0.0802176	0.746407
1108	cg03822565	0.582677	0.19154	0.37842
1109	cg24373253	0.0250135	0.874413	0.0502123
1110	cg08340023	0.259267	0.11398	0.531174
1111	cg09406989	0.854427	0.233886	0.146353
1112	cg06717221	0.402902	0.927752	0.485936
1113	cg21724915	0.38156	0.117252	0.394585
1114	cg06940168	0.100426	0.239821	0.766104
1115	cg14882828	0.33484	0.357982	0.943027
1116	cg14944686	0.435393	0.969476	0.434419
1117	cg02915968	0.824275	0.39987	0.488175
1118	cg25028848	0.154029	0.11341	0.728887
1119	cg21183455	0.0535199	0.088598	0.996436
1120	cg19227294	0.423853	0.432286	0.933079
1121	cg05225889	0.719985	0.865245	0.874365
1122	cg02511570	0.102785	0.884912	0.163446
1123	cg24526783	0.469925	0.302297	0.0728482
1124	cg12387480	0.0568637	0.287345	0.505717
1125	cg22249932	0.281339	0.471279	0.803179
1126	cg13025000	0.685785	0.914542	0.617523
1127	cg15161959	0.954981	0.0303601	0.0231043
1128	cg22737241	0.400262	0.884255	0.520682
1129	cg13982956	0.963978	0.7965	0.749114
1130	cg09997203	0.815497	0.560358	0.686375
1131	cg10926819	0.344837	0.405012	0.997862
1132	cg03880033	0.12168	0.157065	0.960102
1133	cg20780180	0.349179	0.241154	0.711507
1134	cg10934870	0.198375	0.150348	0.746407
1135	cg22400420	0.238425	0.0696299	0.407105
1136	cg07107916	0.490993	0.597912	0.930238
1137	cg26999154	0.0652999	0.391081	0.407105
1138	cg23588049	0.707352	0.749394	0.989309
1139	cg09511697	0.606129	0.584124	0.281328
1140	cg02622530	0.126279	0.517505	0.449266
1141	cg01101677	0.525977	0.16782	0.379388
1142	cg01003599	0.339577	0.240821	0.724193
1143	cg26415535	0.574955	0.432286	0.755896
1144	cg02267270	0.341484	0.764579	0.220674
1145	cg20962500	0.00302016	0.0235013	0.701547
1146	cg20896049	0.348211	0.235853	0.702209
1147	cg15555622	0.656291	0.0693743	0.126619
1148	cg26753817	0.425491	0.0789329	0.258457
1149	cg09396704	0.54456	0.506797	0.89058
1150	cg22666015	0.194465	0.197548	0.879294
1151	cg17871621	0.969978	0.470255	0.41729
1152	cg08621168	0.625323	0.138457	0.259588
1153	cg16513416	0.451059	0.795216	0.320095
1154	cg23816865	0.0967803	0.342537	0.577234
1155	cg00320876	0.779904	0.754445	0.943738
1156	cg20190772	0.85	0.228377	0.265294
1157	cg06820795	0.343877	0.709388	0.618152
1158	cg06502383	0.473982	0.275823	0.064305
1159	cg06529149	0.6468	0.815175	0.853995
1160	cg15732107	0.256102	0.810657	0.41167
1161	cg03462252	0.495148	0.539268	0.191239
1162	cg14964336	0.131012	0.940981	0.175651
1163	cg12033692	0.779904	0.554212	0.711507
1164	cg06870799	0.0852719	0.0202912	0.390629
1165	cg20509013	0.363901	0.266405	0.740327
1166	cg01164618	0.775576	0.583553	0.750469
1167	cg16814023	0.97373	0.196393	0.175082
1168	cg21337580	0.487447	0.999336	0.50915
1169	cg19502769	0.953482	0.505201	0.50915
1170	cg10611016	0.32457	0.108199	0.429708
1171	cg05164163	0.491586	0.701971	0.808711
1172	cg08787039	0.00446402	0.038951	0.629528
1173	cg21042336	0.595654	0.615936	0.29718
1174	cg06636551	0.00907855	0.096664	0.488175
1175	cg00058522	0.505316	0.808078	0.710176
1176	cg04657146	0.52475	0.565411	0.222024
1177	cg06257089	0.661739	0.731801	0.433369
1178	cg08835099	0.572392	0.482099	0.196758
1179	cg19318364	0.177867	0.756975	0.343682
1180	cg24104237	0.768377	0.112465	0.0472495
1181	cg04526399	0.726331	0.819699	0.930238
1182	cg03382370	0.782794	0.840454	0.632704
1183	cg00201779	0.983485	0.79265	0.762697
1184	cg09641854	0.172181	0.154881	0.817028
1185	cg12334488	0.338152	0.0377848	0.186429
1186	cg05476733	0.653573	0.242158	0.4066
1187	cg08382737	0.453889	0.461099	0.93592
1188	cg23899409	0.152135	0.349776	0.722185
1189	cg09902898	0.252184	0.0664898	0.376971
1190	cg01889056	0.814036	0.309765	0.188823
1191	cg01281851	0.092327	0.670774	0.253596
1192	cg16096646	0.305095	0.494628	0.0877981
1193	cg21383624	0.204014	0.142715	0.712838
1194	cg11055991	0.895202	0.392921	0.428144
1195	cg14465405	0.179386	0.23356	0.996436
1196	cg23468312	0.109917	0.783687	0.221348
1197	cg25169252	0.197066	0.44656	0.683749
1198	cg22154659	0.798738	0.33041	0.421922
1199	cg13972423	0.0939773	0.436687	0.450337
1200	cg22160158	0.00557378	0.343807	0.106285
1201	cg09455823	0.48274	0.080074	0.010898
1202	cg18349077	0.142163	0.575582	0.428144
1203	cg03139896	0.257286	0.302687	0.975057
1204	cg25813936	0.93102	0.858054	0.783894
1205	cg20191338	0.890739	0.221701	0.149103
1206	cg20234172	0.250241	0.813883	0.401568
1207	cg08995061	0.513772	0.703823	0.832329
1208	cg05603680	0.17426	0.249605	0.957255
1209	cg11645453	0.825741	0.695198	0.832329
1210	cg16301246	0.41626	0.275456	0.689663
1211	cg14403146	0.03434	0.906627	0.0327588
1212	cg10541110	0.195112	0.061362	0.435996
1213	cg27412857	0.200683	0.18622	0.837908
1214	cg09097187	0.618675	0.784966	0.857501
1215	cg03379552	0.620002	0.978763	0.617523
1216	cg25824218	0.564735	0.856747	0.724193
1217	cg06774797	0.874402	0.632418	0.50686
1218	cg04044629	0.731279	0.229021	0.334207
1219	cg03977382	0.736239	0.607185	0.816334
1220	cg22241571	0.701066	0.157065	0.0595642
1221	cg13403462	0.881079	0.198708	0.127956
1222	cg00100844	0.642076	0.681723	0.377937
1223	cg22157087	0.844105	0.837853	0.684405
1224	cg13566027	0.869215	0.213323	0.135507
1225	cg14207001	0.978232	0.812592	0.819111
1226	cg04576298	0.814767	0.853484	0.980757
1227	cg24714864	0.953482	0.810657	0.840003
1228	cg18851503	0.654252	0.962181	0.708181
1229	cg05460181	0.242193	0.143852	0.646116
1230	cg25742326	0.644099	0.515354	0.794898
1231	cg24851651	0.634011	0.590999	0.303432
1232	cg26783306	0.978982	0.20075	0.177366
1233	cg08960815	0.823543	0.119211	0.143887
1234	cg14759944	0.766222	0.911903	0.870143
1235	cg13205324	0.407681	0.436197	0.960102
1236	cg05377034	0.390324	0.770933	0.615008
1237	cg02954704	0.303324	0.310956	0.03889
1238	cg12793466	0.919808	0.727424	0.638437
1239	cg00432318	0.475144	0.453546	0.899058
1240	cg09781514	0.23507	0.132148	0.624461
1241	cg15268405	0.166633	0.100739	0.653188
1242	cg13968390	0.138618	0.658087	0.351938
1243	cg01780754	0.876627	0.788805	0.888462
1244	cg21037348	0.0524807	0.800354	0.116518
1245	cg13035743	0.157593	0.912562	0.221011
1246	cg05107535	0.200022	0.609513	0.504005
1247	cg06369657	0.37494	0.940981	0.445527
1248	cg27216684	0.461296	0.289613	0.661585
1249	cg24361198	0.180302	0.47487	0.0414059
1250	cg19465883	0.3704	0.854789	0.295115
1251	cg26298914	0.333428	0.30074	0.846993
1252	cg24923379	0.825741	0.105128	0.125733
1253	cg20735824	0.700368	0.595027	0.349172
1254	cg01219135	0.0810883	0.804857	0.164257
1255	cg23603995	0.805285	0.415891	0.522423
1256	cg24504349	0.285562	0.160508	0.621934
1257	cg26337227	0.275498	0.197548	0.727545
1258	cg16488116	0.928029	0.943629	0.87155
1259	cg05715076	0.542064	0.896089	0.472067
1260	cg08166072	0.761199	0.702588	0.903302
1261	cg08551019	0.401845	0.707531	0.694276
1262	cg00056541	0.97448	0.264976	0.243343
1263	cg23648239	0.345318	0.308183	0.842798
1264	cg25271479	0.159538	0.198418	0.963662
1265	cg16919064	0.868475	0.492528	0.562075
1266	cg03259384	0.154301	0.786885	0.288166
1267	cg03676636	0.811846	0.708769	0.861009
1268	cg26748440	0.0412721	0.221072	0.532933
1269	cg25283121	0.165482	0.399404	0.680472
1270	cg19590578	0.731987	0.874413	0.876477
1271	cg02330874	0.481567	0.793932	0.698238
1272	cg11938672	0.283868	0.40267	0.0553441
1273	cg08041188	0.855165	0.431798	0.308921
1274	cg03736781	0.28008	0.605441	0.637799
1275	cg16858025	0.0896283	0.0510883	0.628894
1276	cg07163456	0.729864	0.125858	0.0486609
1277	cg26930243	0.98874	0.758874	0.731573
1278	cg25052156	0.335312	0.758874	0.213356
1279	cg10489650	0.585262	0.434239	0.74776
1280	cg10800226	0.0162182	0.227735	0.323586
1281	cg07136909	0.00327922	0.0226971	0.730229
1282	cg05141856	0.387217	0.736186	0.646116
1283	cg19051117	0.835279	0.892141	0.731573
1284	cg07469467	0.736949	0.245862	0.35379
1285	cg09526989	0.972229	0.243164	0.198312
1286	cg06531573	0.291977	0.854789	0.421405
1287	cg18120979	0.466462	0.900697	0.40913
1288	cg13529355	0.113304	0.0593149	0.601881
1289	cg04344111	0.907867	0.0629943	0.0592027
1290	cg21232023	0.442068	0.800997	0.646116
1291	cg00791868	0.684402	0.490956	0.723524
1292	cg08745965	0.619338	0.822286	0.817722
1293	cg24828065	0.383611	0.953565	0.444463
1294	cg24102817	0.505316	0.592149	0.227138
1295	cg12303318	0.813306	0.795858	0.615636
1296	cg12856392	0.762633	0.681723	0.877885
1297	cg04204356	0.437612	0.755077	0.283729
1298	cg25474358	0.030824	0.0478136	0.940184
1299	cg00495303	0.597612	0.26748	0.49042
1300	cg11260662	0.113304	0.0980074	0.78458
1301	cg17191567	0.972979	0.673201	0.673936
1302	cg16949688	0.0488133	0.00540622	0.264146
1303	cg27462975	0.878853	0.314945	0.350093
1304	cg20597382	0.00374504	0.350205	0.0802712
1305	cg23477821	0.355022	0.637162	0.710176
1306	cg14222729	0.195762	0.292273	0.922431
1307	cg20561509	0.810387	0.898063	0.928108
1308	cg11107451	0.306874	0.264619	0.819805
1309	cg20315590	0.62266	0.76014	0.889168
1310	cg17082037	0.510139	0.182644	0.420374
1311	cg10073052	0.328281	0.96417	0.378904
1312	cg15167429	0.669261	0.590425	0.325341
1313	cg03433313	0.715766	0.659894	0.413198
1314	cg18584280	0.645449	0.280245	0.110409
1315	cg15641477	0.00306668	0.436197	0.0482541
1316	cg17418683	0.916821	0.832008	0.897644
1317	cg06513714	0.68026	0.434728	0.654477
1318	cg00569896	0.2195	0.113031	0.591965
1319	cg10366876	0.971479	0.0806496	0.0654723
1320	cg09893703	0.0445588	0.0991951	0.891286
1321	cg01425836	0.210453	0.72181	0.419859
1322	cg00793774	0.780626	0.25132	0.333313
1323	cg18588204	0.669261	0.0569987	0.0143065
1324	cg00822007	0.572392	0.536522	0.898351
1325	cg17136073	0.927281	0.421635	0.342318
1326	cg21202462	0.949735	0.956878	0.998574
1327	cg14055835	0.555864	0.400802	0.731573
1328	cg04785931	0.0143951	0.0377848	0.925979
1329	cg06363485	0.482153	0.286216	0.632704
1330	cg02140384	0.228096	0.204286	0.826757
1331	cg12667521	0.814036	0.0502037	0.060171
1332	cg25025181	0.596959	0.226136	0.425026
1333	cg15546638	0.496339	0.299189	0.0782845
1334	cg17988243	0.798011	0.786245	0.593201
1335	cg12102398	0.445989	0.121595	0.347794
1336	cg14288817	0.0148138	0.0527948	0.814947
1337	cg18511059	0.166633	0.471279	0.589498
1338	cg26987049	0.738368	0.846964	0.912506
1339	cg15637912	0.450494	0.638944	0.831632
1340	cg02778609	0.519246	0.220758	0.482031
1341	cg09295799	0.535228	0.305034	0.0909982
1342	cg14926494	0.388251	0.143169	0.45141
1343	cg01601518	0.734112	0.843707	0.593201
1344	cg25716013	0.0148138	0.380148	0.00112938
1345	cg12235430	0.29457	0.327525	0.95512
1346	cg05502103	0.262459	0.394305	0.0478501
1347	cg00945507	0.0276217	0.0753152	0.856098
1348	cg05030277	0.448238	0.634788	0.833723
1349	cg21297282	0.761916	0.540918	0.712173
1350	cg13893304	0.256497	0.316148	0.999287
1351	cg08977581	0.256102	0.349776	0.940895
1352	cg11037477	0.112024	0.768389	0.067994
1353	cg00073460	0.12792	0.166287	0.967222
1354	cg03279442	0.149992	0.283593	0.829542
1355	cg14921437	0.954231	0.268918	0.257329
1356	cg18028222	0.907867	0.405951	0.316198
1357	cg04622888	0.774855	0.04914	0.0656031
1358	cg22541962	0.283445	0.108381	0.480362
1359	cg05492193	0.0928745	0.0492359	0.605619
1360	cg09383432	0.665838	0.811302	0.877885
1361	cg14042597	0.236557	0.163001	0.708181
1362	cg12060786	0.102983	0.213629	0.831632
1363	cg09584650	0.0499012	0.030873	0.648041
1364	cg06106484	0.260461	0.2462	0.859605
1365	cg19334350	0.192852	0.532691	0.0566063
1366	cg19459207	0.341484	0.807434	0.244065
1367	cg03463411	0.163767	0.60312	0.0600492
1368	cg14700684	0.334369	0.861975	0.26992
1369	cg05130482	0.222696	0.0672326	0.419345
1370	cg18111500	0.780626	0.541469	0.695596
1371	cg00021855	0.895202	0.649684	0.539998
1372	cg11042185	0.14656	0.316952	0.761335
1373	cg18434912	0.784963	0.48782	0.315336
1374	cg18756775	0.446551	0.0761378	0.00860793
1375	cg11194061	0.401317	0.282102	0.720179
1376	cg02299557	0.249853	0.649085	0.545922
1377	cg08376325	0.0297464	0.455051	0.207178
1378	cg14468236	0.89818	0.719942	0.792143
1379	cg04705669	0.546436	0.75255	0.814947
1380	cg04017131	0.661739	0.618279	0.904717
1381	cg19149785	0.958729	0.948265	0.983608
1382	cg22108311	0.119207	0.0651455	0.616265
1383	cg15159743	0.252574	0.884912	0.214343
1384	cg06898279	0.104986	0.305427	0.660938
1385	cg02955804	0.0176931	0.810657	0.0460672
1386	cg08444004	0.566007	0.852179	0.730229
1387	cg08041041	0.427132	0.958204	0.417803
1388	cg16231917	0.162631	0.540368	0.504005
1389	cg13952242	0.855903	0.645498	0.74776
1390	cg22850886	0.996997	0.706294	0.683093
1391	cg23524559	0.163198	0.67624	0.381329
1392	cg21410051	0.447675	0.538718	0.951562
1393	cg24877093	0.993244	0.925108	0.925979
1394	cg11955641	0.79003	0.898063	0.908257
1395	cg10311700	0.457869	0.404074	0.848393
1396	cg16931969	0.971479	0.117252	0.0993178
1397	cg24078577	0.477475	0.363665	0.763378
1398	cg14997592	0.0205328	0.40267	0.193372
1399	cg13684211	0.48274	0.7965	0.696917
1400	cg13394762	0.331082	0.208167	0.668075
1401	cg11315777	0.532135	0.0467008	0.122889
1402	cg27160395	0.358951	0.962844	0.41167
1403	cg06324137	0.0762896	0.298415	0.571147
1404	cg23754853	0.206707	0.972129	0.216328
1405	cg03463818	0.214594	0.744983	0.407105
1406	cg13251916	0.272609	0.261073	0.0245457
1407	cg19418318	0.152404	0.360598	0.706189
1408	cg19585676	0.372918	0.101085	0.360319
1409	cg00173820	0.378496	0.179658	0.545328
1410	cg24920358	0.241814	0.999336	0.266061
1411	cg06478886	0.919062	0.689061	0.738978
1412	cg02332932	0.220562	0.246539	0.93521
1413	cg10829391	0.0529405	0.231931	0.579677
1414	cg04855034	0.0388106	0.128136	0.743027
1415	cg03641043	0.511954	0.422597	0.811481
1416	cg27645446	0.874402	0.667745	0.755896
1417	cg05382424	0.0043597	0.504138	0.0466552
1418	cg00481382	0.990992	0.891484	0.891992
1419	cg14157578	0.168952	0.0953353	0.627626
1420	cg09651654	0.271377	0.306606	0.957255
1421	cg06937068	0.230648	0.142036	0.660938
1422	cg11878555	0.713659	0.956878	0.771565
1423	cg04468621	0.221271	0.238493	0.916758
1424	cg13421100	0.582032	0.0956661	0.020783
1425	cg24055030	0.142675	0.905309	0.206214
1426	cg12294769	0.306874	0.0330683	0.187324
1427	cg07677892	0.562193	0.239157	0.475375
1428	cg03417454	0.00824149	0.00425906	0.574795
1429	cg11265221	0.357474	0.670774	0.183469
1430	cg12540941	0.272197	0.208468	0.757934
1431	cg23339448	0.273844	0.563163	0.675894
1432	cg17045534	0.191249	0.858054	0.294291
1433	cg19196676	0.212862	0.117642	0.618782
1434	cg00399059	0.175456	0.103531	0.644193
1435	cg16871855	0.307319	0.152482	0.57054
1436	cg07469075	0.106609	0.710627	0.256954
1437	cg19931055	0.995496	0.834605	0.826757
1438	cg19182918	0.136128	0.804857	0.250268
1439	cg04790775	0.478058	0.279505	0.625726
1440	cg08535604	0.73553	0.900697	0.851893
1441	cg25176297	0.193818	0.318968	0.870143
1442	cg06185146	0.732695	0.363226	0.193372
1443	cg25876887	0.977481	0.632418	0.588882
1444	cg10953158	0.606129	0.139345	0.272254
1445	cg08532057	0.121454	0.181282	0.00366128
1446	cg19621538	0.0124876	0.081957	0.61438
1447	cg11646117	0.527821	0.577286	0.999287
1448	cg08452870	0.0796236	0.114361	0.975057
1449	cg09658787	0.223411	0.252008	0.0170305
1450	cg07217150	0.483914	0.535974	0.183764
1451	cg00464640	0.308659	0.662306	0.618782
1452	cg14594448	0.145516	0.0323893	0.359851
1453	cg01056004	0.787133	0.348492	0.453022
1454	cg15793258	0.446551	0.529963	0.961526
1455	cg24493367	0.709452	0.457566	0.657058
1456	cg18700013	0.751898	0.727424	0.940895
1457	cg04739200	0.162631	0.361911	0.728887
1458	cg14972478	0.134161	0.186775	0.996436
1459	cg05510714	0.209426	0.031459	0.263382
1460	cg01485177	0.642076	0.58813	0.888462
1461	cg26891211	0.934012	0.76331	0.687689
1462	cg27200853	0.23507	0.329584	0.93592
1463	cg05614735	0.97448	0.617107	0.612498
1464	cg24666046	0.418421	0.291892	0.716172
1465	cg06821828	0.285987	0.996018	0.313617
1466	cg16964198	0.504114	0.404074	0.79352
1467	cg01924292	0.1327	0.0653883	0.581513
1468	cg14540247	0.154029	0.0353957	0.365029
1469	cg21415159	0.0393465	0.00141346	0.141212
1470	cg25688864	0.124654	0.264263	0.795587
1471	cg24509649	0.537709	0.23356	0.487615
1472	cg10421515	0.553342	0.297257	0.577844
1473	cg06405219	0.498127	0.738069	0.776353
1474	cg20583945	0.0212623	0.220758	0.383275
1475	cg08270491	0.0994564	0.0143573	0.286951
1476	cg08538034	0.0654374	0.345932	0.461131
1477	cg06575387	0.657651	0.700738	0.993585
1478	cg13110283	0.0548134	0.3752	0.383763
1479	cg00024416	0.900414	0.992699	0.897644
1480	cg27124205	0.878853	0.948927	0.939473
1481	cg17872867	0.468769	0.336647	0.730901
1482	cg06763171	0.181837	0.146609	0.770882
1483	cg22125112	0.16808	0.19154	0.925269
1484	cg16997101	0.33484	0.647291	0.671328
1485	cg23958868	0.950484	0.731175	0.756575
1486	cg20837403	0.448801	0.494103	0.146105
1487	cg01416229	0.521077	0.184839	0.415241
1488	cg10478315	0.140382	0.142036	0.859605
1489	cg13139335	0.229187	0.667745	0.496057
1490	cg13486404	0.359444	0.612429	0.744378
1491	cg03126904	0.787857	0.946278	0.854696
1492	cg16837088	0.195762	0.235196	0.012312
1493	cg20673867	0.627323	0.281358	0.486495
1494	cg10656756	0.0717251	0.189287	0.764059
1495	cg24789231	0.783517	0.888854	0.911798
1496	cg16932514	0.694104	0.925108	0.635249
1497	cg08748811	0.332019	0.163252	0.564487
1498	cg07881013	0.668575	0.608348	0.885639
1499	cg01140143	0.164623	0.734933	0.339148
1500	cg09152813	0.290686	0.309369	0.929528
1501	cg17039883	0.102785	0.134298	0.952985
1502	cg04653913	0.820615	0.554769	0.675241
1503	cg01879420	1	0.396618	0.36267
1504	cg23625388	0.422763	0.233233	0.603749
1505	cg13338814	0.100816	0.30074	0.655122
1506	cg11969609	0.581387	0.394305	0.695596
1507	cg03770907	0.210453	0.368518	0.823279
1508	cg09381666	0.251795	0.484695	0.735609
1509	cg21534630	0.942245	0.252008	0.193984
1510	cg21451455	0.863294	0.96616	0.906133
1511	cg00089528	0.229187	0.298028	0.980757
1512	cg05500904	0.145256	0.544227	0.464397
1513	cg16956201	0.990241	0.885569	0.886345
1514	cg26524748	0.0721712	0.568792	0.273426
1515	cg07180897	0.666522	0.886883	0.797656
1516	cg00251635	0.78641	0.404074	0.248799
1517	cg21598751	0.837483	0.250976	0.299254
1518	cg17582782	0.706653	0.568792	0.332421
1519	cg16578742	0.829406	0.342114	0.220674
1520	cg05989533	0.313603	0.360598	0.980045
1521	cg04510360	0.144219	0.944954	0.144133
1522	cg03022653	0.0619405	0.401269	0.383763
1523	cg04849320	0.815497	0.940981	0.88705
1524	cg13840922	0.468192	0.544779	0.969359
1525	cg08662227	0.179082	0.625921	0.0719965
1526	cg08848776	0.31496	0.205177	0.684405
1527	cg14318858	0.387733	0.0735577	0.270697
1528	cg00859178	0.472821	0.272901	0.620042
1529	cg17054093	0.0302452	0.190975	0.513747
1530	cg05493407	0.402902	0.0938581	0.314906
1531	cg15332217	0.327351	0.569356	0.749792
1532	cg06159004	0.942994	0.815175	0.854696
1533	cg05222316	0.373423	0.193243	0.5809
1534	cg18137040	0.169244	0.484695	0.579066
1535	cg23944405	0.713659	0.831359	0.563884
1536	cg27334928	0.75047	0.785605	0.552475
1537	cg13689756	0.163767	0.080794	0.580289
1538	cg10769937	0.0852719	0.233886	0.00358878
1539	cg03732617	0.54144	0.436197	0.156803
1540	cg23712744	0.435947	0.505733	0.980045
1541	cg09637162	0.323186	0.077246	0.337346
1542	cg14240829	0.408214	0.539818	0.148851
1543	cg08303418	0.476891	0.488342	0.94516
1544	cg24958687	0.00679077	0.266405	0.168636
1545	cg26898932	0.194141	0.261073	0.979332
1546	cg17441455	0.724919	0.611262	0.832329
1547	cg10265351	0.821347	0.232256	0.134341
1548	cg20531262	0.361421	0.910583	0.323586
1549	cg14156961	0.463588	0.272901	0.630163
1550	cg17711960	0.661057	0.99469	0.682438
1551	cg06047130	0.486857	0.44656	0.875068
1552	cg13286984	0.438167	0.800997	0.641632
1553	cg11330406	0.202344	0.234213	0.946583
1554	cg13320211	0.278825	0.957541	0.331531
1555	cg08655952	0.703159	0.328759	0.492107
1556	cg02964385	0.0058538	0.157309	0.272254
1557	cg08326559	0.925786	0.687224	0.602503
1558	cg23973310	0.317687	0.213017	0.697577
1559	cg13396151	0.717875	0.482617	0.681127
1560	cg13388253	0.736949	0.0414584	0.0613998
1561	cg05904180	0.737658	0.556443	0.75386
1562	cg02227292	0.0483837	0.779216	0.115688
1563	cg23574427	0.982735	0.827468	0.830935
1564	cg09439867	0.171886	0.0406351	0.367399
1565	cg05087553	0.499919	0.754445	0.760655
1566	cg07613115	0.915328	0.907286	0.980757
1567	cg04408387	0.257682	0.0900084	0.455716
1568	cg11099959	0.468192	0.12627	0.340504
1569	cg20219891	0.901904	0.70444	0.771565
1570	cg10517650	0.0969696	0.549208	0.351015
1571	cg22599539	0.721394	0.714969	0.957255
1572	cg10897086	0.0603795	0.6909	0.175082
1573	cg02254947	0.516201	0.917182	0.613753
1574	cg17042723	0.489218	0.364545	0.751147
1575	cg07179000	0.623325	0.340005	0.576624
1576	cg23248424	0.467615	0.610096	0.215997
1577	cg12604331	0.415182	0.872447	0.344137
1578	cg13584406	0.155392	0.219819	0.975057
1579	cg14362178	0.496934	0.385135	0.773616
1580	cg00379649	0.0598665	0.518583	0.274209
1581	cg14628347	0.0721712	0.282474	0.580289
1582	cg03330181	0.555233	0.475385	0.836513
1583	cg15928398	0.0244106	0.350205	0.256954
1584	cg21158434	0.151597	0.71932	0.0805805
1585	cg05368731	0.562828	0.811302	0.420374
1586	cg19101113	0.715063	0.854789	0.587036
1587	cg07481398	0.1116	0.222961	0.840003
1588	cg22795788	0.760482	0.225817	0.311904
1589	cg01471929	0.287263	0.42791	0.873661
1590	cg04513861	0.274257	0.153199	0.0101154
1591	cg10164249	0.50652	0.413512	0.804561
1592	cg07575193	0.281759	0.906627	0.251005
1593	cg05394000	0.141652	0.415891	0.601881
1594	cg02255986	0.353067	0.189848	0.598774
1595	cg11793663	0.89818	0.134081	0.136916
1596	cg24371990	0.581387	0.229021	0.442337
1597	cg12119625	0.385154	0.592724	0.802488
1598	cg08200543	0.782071	0.630052	0.43547
1599	cg04530445	0.0986859	0.153199	0.97292
1600	cg15933560	0.412494	0.147304	0.436522
1601	cg14562523	0.980483	0.476929	0.431275
1602	cg00851732	0.604815	0.0821033	0.168912
1603	cg16585554	0.142675	0.757607	0.288978
1604	cg11568728	0.861076	0.229988	0.14561
1605	cg01745599	1	0.573881	0.545922
1606	cg08476006	0.954981	0.766483	0.709511
1607	cg01881742	0.856642	0.922465	0.782521
1608	cg07284347	0.963228	0.532145	0.530588
1609	cg24447756	0.30156	0.995354	0.323586
1610	cg08217526	0.117434	0.0963304	0.764741
1611	cg05162858	0.188705	0.217328	0.938763
1612	cg18163325	0.424398	0.472816	0.990022
1613	cg10737073	0.676127	0.353217	0.163446
1614	cg09224040	0.41788	0.3752	0.854696
1615	cg06242242	0.347245	0.635381	0.701547
1616	cg26173962	0.322265	0.155849	0.559066
1617	cg07636225	0.41734	0.575015	0.866628
1618	cg15953127	0.481567	0.432286	0.861009
1619	cg24448113	0.351606	0.543674	0.816334
1620	cg20133046	0.703857	0.42356	0.618152
1621	cg01429604	0.764068	0.639539	0.827453
1622	cg10924277	0.0994564	0.835904	0.179673
1623	cg27638615	0.186813	0.65208	0.441807
1624	cg21515958	0.19221	0.133434	0.708846
1625	cg08727996	0.266487	0.770933	0.457877
1626	cg15679892	0.825008	0.811302	0.640993
1627	cg06394874	0.470503	0.600802	0.212372
1628	cg11492287	0.283445	0.675024	0.569933
1629	cg05193189	0.298488	0.174059	0.636524
1630	cg27211295	0.962478	0.33041	0.317061
1631	cg00149455	0.0941622	0.273265	0.679817
1632	cg10547329	0.665154	0.377444	0.591348
1633	cg21875980	0.28769	0.142715	0.572362
1634	cg19728949	0.32457	0.227735	0.718842
1635	cg23177161	0.334369	0.707531	0.607492
1636	cg19672751	0.245619	0.822934	0.38866
1637	cg13753488	0.827206	0.356244	0.433369
1638	cg18221429	0.824275	0.114935	0.138337
1639	cg15641710	0.52475	0.554212	0.975057
1640	cg08376453	0.214594	0.66835	0.472617
1641	cg05216384	0.0830752	0.0968311	0.89058
1642	cg22278358	0.525364	0.774116	0.362199
1643	cg21566177	0.795107	0.286216	0.368825
1644	cg13847640	0.598265	0.509997	0.227138
1645	cg09081997	0.945989	0.892799	0.83442
1646	cg15951466	0.264871	0.695812	0.523004
1647	cg17542658	0.779904	0.917182	0.706189
1648	cg00901687	0.215988	0.863936	0.174231
1649	cg10149159	0.0762896	0.00717508	0.228516
1650	cg07524214	0.25887	0.0884424	0.448731
1651	cg25357666	0.979733	0.350634	0.327984
1652	cg05187965	0.900414	0.976109	0.879999
1653	cg00236004	0.807471	0.438652	0.5483
1654	cg02389040	0.597612	0.71559	0.912506
1655	cg21805940	0.140889	0.181282	0.970071
1656	cg02059927	0.112876	0.164512	0.990022
1657	cg14154082	0.0120632	0.0747708	0.638437
1658	cg26702039	0.424944	0.0527948	0.186132
1659	cg17897547	0.180302	0.144995	0.769516
1660	cg22883453	0.0939773	0.614181	0.294291
1661	cg27387279	0.167789	0.145225	0.799036
1662	cg03649429	0.686477	0.416845	0.625093
1663	cg20304048	0.139372	0.316952	0.742352
1664	cg12308308	0.233589	0.906627	0.208791
1665	cg09185587	0.182145	0.453045	0.644833
1666	cg05141217	0.598919	0.326293	0.120309
1667	cg26429956	0.107223	0.7268	0.0568384
1668	cg14671000	0.579454	0.266405	0.504576
1669	cg13283199	0.189021	0.470255	0.637161
1670	cg01022189	0.806014	0.951577	0.866628
1671	cg17540096	0.418421	0.293036	0.718174
1672	cg25029264	0.0738265	0.553655	0.288572
1673	cg20507276	0.523524	0.355378	0.6989
1674	cg13208088	0.534609	0.544227	0.214673
1675	cg02812899	0.330614	0.515892	0.821194
1676	cg24783286	0.185873	0.0734239	0.505146
1677	cg02398342	0.385669	0.185115	0.548896
1678	cg18843803	0.727037	0.649085	0.875068
1679	cg01988325	0.0854428	0.843707	0.155239
1680	cg03810717	0.496339	0.146609	0.0274747
1681	cg02490678	0.392403	0.103003	0.347794
1682	cg02299843	0.0698178	0.841755	0.131804
1683	cg06239350	0.558392	0.351924	0.657058
1684	cg15451504	0.654932	0.857401	0.817028
1685	cg09160681	0.151061	0.243164	0.912506
1686	cg04554949	0.451624	0.756342	0.294703
1687	cg11900328	0.206032	0.745613	0.39409
1688	cg18825766	0.663104	0.84957	0.833723
1689	cg18781968	0.419504	0.390162	0.875773
1690	cg09035930	0.701763	0.331237	0.159435
1691	cg04165656	0.654932	0.505733	0.771565
1692	cg01087254	0.215639	0.304251	0.942316
1693	cg18406000	0.994745	0.873758	0.859605
1694	cg17598923	0.972229	0.918503	0.938763
1695	cg00395667	0.0275554	0.0258417	0.763378
1696	cg01894614	0.698975	0.377444	0.188522
1697	cg11564488	0.422763	1	0.446594
1698	cg00469015	0.0889195	0.296871	0.00623165
1699	cg00318631	0.0772303	0.387415	0.45356
1700	cg18130175	0.44151	0.543674	0.937341
1701	cg26497768	0.637366	0.957541	0.696256
1702	cg04672622	0.143961	0.832657	0.245878
1703	cg07442408	0.0319349	0.661099	0.117352
1704	cg26010942	0.314055	0.784326	0.211391
1705	cg11341144	0.154573	0.183465	0.938763
1706	cg27128549	0.869215	0.995354	0.870846
1707	cg21205889	0.797285	0.478994	0.605619
1708	cg16402757	0.850737	0.606022	0.707517
1709	cg07472373	0.285987	0.174322	0.655767
1710	cg01723420	0.795833	0.0963304	0.0422142
1711	cg02239747	0.371406	0.550318	0.13621
1712	cg23996881	0.54581	0.587557	0.992872
1713	cg12688121	0.0603795	0.318968	0.475928
1714	cg03989967	0.0489212	0.991372	0.0631549
1715	cg21033861	0.575597	0.911243	0.680472
1716	cg18019042	0.72069	0.0188978	0.0291479
1717	cg14976746	0.438167	0.471791	0.970783
1718	cg21917405	0.174857	0.948265	0.174514
1719	cg09250365	0.503514	0.686	0.284934
1720	cg05860956	0.858119	0.902673	0.969359
1721	cg03553692	0.898925	0.718076	0.611245
1722	cg05807260	0.0542223	0.376546	0.379873
1723	cg11247712	0.704556	0.824229	0.903302
1724	cg08121845	0.11309	0.929074	0.109614
1725	cg10181281	0.0916011	0.0661209	0.710176
1726	cg20824294	0.708752	0.6909	0.942316
1727	cg13480937	0.41734	0.897405	0.527665
1728	cg20207443	0.669946	0.900697	0.590114
1729	cg26522894	0.715063	0.738069	0.990022
1730	cg21280320	0.644773	0.509997	0.252113
1731	cg19428589	0.0311906	0.0372508	0.848393
1732	cg13394331	0.184002	0.123206	0.693616
1733	cg07723864	0.963228	0.474356	0.468771
1734	cg09929369	0.245237	0.530508	0.667424
1735	cg07814289	0.969228	0.0627589	0.0497946
1736	cg05896406	0.825008	0.974782	0.807327
1737	cg02270332	0.668575	0.0497178	0.011944
1738	cg17476910	0.901159	0.75255	0.825366
1739	cg15201545	0.591097	0.553098	0.899058
1740	cg20110349	0.722803	0.394305	0.56328
1741	cg25730852	0.11245	0.106745	0.821889
1742	cg13421331	0.0222884	0.460594	0.168359
1743	cg14270882	0.277991	0.193813	0.714838
1744	cg25181170	0.969228	0.344232	0.327543
1745	cg12859507	0.558392	0.447555	0.794898
1746	cg20431785	0.669261	0.768389	0.470417
1747	cg16652817	0.916075	0.150112	0.0998688
1748	cg19941112	0.831607	0.698274	0.53646
1749	cg12777182	0.959479	0.150584	0.134807
1750	cg00543460	0.224127	0.503608	0.662881
1751	cg21609524	0.214247	0.286592	0.972208
1752	cg01190615	0.358951	0.779854	0.568115
1753	cg17962671	0.576881	0.875724	0.485377
1754	cg13415059	0.302441	0.779216	0.497754
1755	cg16330550	0.259267	0.930396	0.244065
1756	cg25410233	0.803829	0.998009	0.811481
1757	cg12968598	0.69619	0.337485	0.509724
1758	cg16699148	0.153215	0.655081	0.0663922
1759	cg27128435	0.45958	0.360161	0.092028
1760	cg08805821	0.194465	0.743724	0.37842
1761	cg01531605	0.414643	0.0933698	0.304272
1762	cg24171501	0.939999	0.486256	0.498888
1763	cg01232552	0.427132	0.392461	0.0944673
1764	cg20438142	0.827939	0.776027	0.921013
1765	cg25286849	0.884792	0.470255	0.523585
1766	cg03369084	0.0132709	0.131295	0.464942
1767	cg25919177	0.0482768	0.0701434	0.944449
1768	cg16438031	0.508328	0.494103	0.173101
1769	cg20698501	0.883307	0.98009	0.868033
1770	cg26114452	0.844841	0.472303	0.338246
1771	cg01496151	0.632671	0.40267	0.176221
1772	cg20118553	0.0512334	0.218571	0.596294
1773	cg12099423	0.105592	0.337485	0.612498
1774	cg03899374	0.744055	0.503077	0.682438
1775	cg13618276	0.410886	0.17885	0.0261243
1776	cg00817464	0.491586	0.988053	0.524167
1777	cg05146498	0.325033	0.34296	0.933079
1778	cg16926593	0.11854	0.169106	0.995723
1779	cg22322277	0.152944	0.952239	0.155239
1780	cg00288612	0.309106	0.119211	0.479251
1781	cg12961175	0.206032	0.33456	0.86944
1782	cg15410835	0.0164281	0.419716	0.158115
1783	cg24729364	0.202677	0.50733	0.618782
1784	cg14659184	0.231014	0.260016	0.942316
1785	cg26074100	0.759049	0.808078	0.97577
1786	cg13864794	0.319971	0.921805	0.401568
1787	cg09255157	0.54456	0.410667	0.757934
1788	cg16506970	0.137369	0.20488	0.960814
1789	cg15280056	0.00639725	0.018274	0.956543
1790	cg26700447	0.0988781	0.0593149	0.646757
1791	cg06487943	0.833075	0.194384	0.232685
1792	cg24503407	0.142675	0.26569	0.844196
1793	cg23144799	0.558392	0.919163	0.655122
1794	cg09786634	0.228823	0.234868	0.894111
1795	cg24354818	0.892226	0.744983	0.825366
1796	cg06790566	0.987238	0.881629	0.861009
1797	cg01597029	0.233589	0.60312	0.566905
1798	cg00883027	0.266487	0.209071	0.768833
1799	cg26932981	0.201015	0.161253	0.771565
1800	cg26803725	0.774135	0.690287	0.483702
1801	cg06307913	0.155666	0.366307	0.705525
1802	cg26720545	0.495148	0.721187	0.302593
1803	cg06184251	0.247922	0.55756	0.640353
1804	cg00749291	0.754041	0.744354	0.957966
1805	cg09119043	0.729864	0.660496	0.42399
1806	cg07205286	0.822079	0.900697	0.936631
1807	cg06621027	0.296307	0.312946	0.926689
1808	cg17740434	0.0194795	0.0879769	0.699561
1809	cg06193766	0.0683792	0.332896	0.489858
1810	cg26096884	0.62799	0.660496	0.990734
1811	cg26394600	0.0134468	0.0125445	0.738304
1812	cg26476502	0.993244	0.873758	0.870846
1813	cg20095237	0.605472	0.279135	0.0984049
1814	cg13838055	0.79003	0.963507	0.838606
1815	cg05972642	0.0596113	0.794574	0.131347
1816	cg10177518	0.22846	0.19154	0.795587
1817	cg24899558	0.191569	0.961518	0.234789
1818	cg01907837	0.852213	0.323024	0.376489
1819	cg04358463	0.019333	0.308974	0.25921
1820	cg26583412	0.175756	0.485215	0.591965
1821	cg04515200	0.76694	0.802283	0.582125
1822	cg13308137	0.493365	0.349776	0.723524
1823	cg07332563	0.928776	0.873758	0.931658
1824	cg26135325	0.784963	0.427425	0.553072
1825	cg16614020	0.820615	0.188447	0.103605
1826	cg13209192	0.422219	0.915202	0.380843
1827	cg02827245	0.887022	0.186498	0.199248
1828	cg12746557	0.133673	0.44408	0.54711
1829	cg14419159	0.64275	0.552542	0.843496
1830	cg01731049	0.199692	0.644305	0.470417
1831	cg15827681	0.21011	0.0169264	0.169189
1832	cg26993947	0.909359	0.493053	0.398566
1833	cg01237541	0.532135	0.6037	0.971496
1834	cg08996805	0.0408066	0.439636	0.266061
1835	cg19093112	0.217739	0.72181	0.120522
1836	cg00721915	0.912343	0.147304	0.0967785
1837	cg03461641	0.550826	0.144308	0.316629
1838	cg22765626	0.663104	0.751918	0.940895
1839	cg19964325	0.527206	0.923787	0.482031
1840	cg12451926	0.385669	0.176975	0.531174
1841	cg27057600	0.290686	0.71932	0.1648
1842	cg09087222	0.0353937	0.00824126	0.401067
1843	cg16842187	0.656291	0.289234	0.474271
1844	cg03806328	0.0119035	0.139568	0.422955
1845	cg06724674	0.297178	0.313745	0.926689
1846	cg17213919	0.271787	0.0856789	0.422438
1847	cg07999547	0.558392	0.571051	0.244427
1848	cg07520269	0.698278	0.890826	0.825366
1849	cg05637384	0.139624	0.867208	0.113635
1850	cg06581201	0.53833	0.200457	0.429186
1851	cg07318118	0.0143201	0.369849	0.173101
1852	cg23363182	0.449929	0.271448	0.642912
1853	cg20356637	0.690633	0.959529	0.665476
1854	cg16217445	0.892226	0.371182	0.276174
1855	cg05089125	0.0545763	0.793291	0.035166
1856	cg08368792	0.0181027	0.338743	0.223719
1857	cg01761968	0.887022	0.820345	0.913215
1858	cg20794334	0.769816	0.802927	0.585192
1859	cg27283457	0.0032396	0.181011	0.174231
1860	cg02093418	0.0642089	0.138678	0.86733
1861	cg27019717	0.0726196	0.105128	0.971496
1862	cg14339779	0.479226	0.588703	0.210413
1863	cg01327984	0.614701	0.357982	0.610619
1864	cg12333409	0.556495	0.312149	0.598154
1865	cg20920357	0.335312	0.42791	0.949428
1866	cg00956451	0.518636	0.573315	0.993585
1867	cg17339202	0.114596	0.193527	0.918885
1868	cg11198398	0.746191	0.350634	0.487055
1869	cg16118803	0.667206	0.240154	0.0949967
1870	cg04890478	0.419504	0.229665	0.0397425
1871	cg01184930	0.571752	0.914542	0.673284
1872	cg22408844	0.962478	0.735559	0.750469
1873	cg10157098	0.0173359	0.041045	0.948005
1874	cg10154826	0.607444	0.278397	0.498888
1875	cg15227712	0.189656	0.622389	0.47372
1876	cg15120855	0.825008	0.821639	0.651256
1877	cg03351301	0.186499	0.976772	0.221348
1878	cg20607287	0.992493	0.546991	0.512021
1879	cg14020285	0.16837	0.503077	0.556065
1880	cg13123480	0.298926	0.750656	0.518943
1881	cg14908653	0.945989	0.467702	0.474271
1882	cg24072927	0.0376706	0.196105	0.558465
1883	cg23340194	0.141143	0.171439	0.943027
1884	cg15222338	0.630663	0.238493	0.418317
1885	cg05122437	0.291977	0.746243	0.177653
1886	cg12859802	0.270149	0.12422	0.545922
1887	cg10883069	0.249853	0.561479	0.639076
1888	cg17382986	0.183691	0.600802	0.483702
1889	cg18105134	0.770535	0.976109	0.806635
1890	cg06189175	0.157041	0.871792	0.129304
1891	cg18797653	0.502314	0.631235	0.903302
1892	cg08903425	0.918315	0.217018	0.21933
1893	cg23080527	0.995496	0.999336	0.996436
1894	cg04068313	0.409282	0.0785084	0.268758
1895	cg15338516	0.220916	0.585267	0.564487
1896	cg03264748	0.491586	0.572748	0.208145
1897	cg24214626	0.282601	0.625921	0.619412
1898	cg06973778	0.0738265	0.405012	0.421922
1899	cg19594635	0.280919	0.176442	0.668725
1900	cg04600874	0.418962	0.871792	0.346878
1901	cg17808440	0.26286	0.336229	0.97577
1902	cg10513594	0.430425	0.506265	0.143643
1903	cg21334129	0.492772	0.00675734	0.0239823
1904	cg00712943	0.739789	0.847615	0.601881
1905	cg18467790	0.0640736	0.0122245	0.351015
1906	cg13625458	0.420589	0.425007	0.926689
1907	cg00600477	0.182454	0.429852	0.675894
1908	cg12713012	0.841161	0.312946	0.371687
1909	cg21476940	0.26974	0.779216	0.455176
1910	cg02399831	0.143961	0.169622	0.930238
1911	cg03614362	0.386184	0.352785	0.861009
1912	cg25308322	0.101208	0.154881	0.977195
1913	cg25958766	0.133917	0.0151032	0.235494
1914	cg00669876	0.015402	0.344656	0.198624
1915	cg23624926	0.806742	0.529963	0.364557
1916	cg01655667	0.28008	0.809367	0.443399
1917	cg04843935	0.388768	0.224227	0.626359
1918	cg15938946	0.133429	0.266047	0.817722
1919	cg06221963	0.582032	0.321804	0.588266
1920	cg08486986	0.247538	0.203693	0.789391
1921	cg17050806	0.801646	0.421155	0.53176
1922	cg18615399	0.528436	0.40267	0.764059
1923	cg01044698	0.712256	0.810657	0.543549
1924	cg11714937	0.00328919	0.0940213	0.320966
1925	cg03425812	0.00164803	0.389245	0.0390592
1926	cg01276321	0.608761	0.325883	0.569327
1927	cg18212777	0.19772	0.282474	0.94516
1928	cg21764944	0.639383	0.303468	0.50915
1929	cg13944507	0.741921	0.509997	0.692956
1930	cg16150105	0.250241	0.405012	0.843496
1931	cg21713741	0.220916	0.105307	0.563884
1932	cg00271766	0.131012	0.0711799	0.61438
1933	cg27611767	0.284291	0.164259	0.63334
1934	cg05516372	0.338152	0.952239	0.330198
1935	cg05193970	0.747617	0.980753	0.740327
1936	cg14384748	0.603503	0.25826	0.470967
1937	cg17957544	0.731987	0.493578	0.681782
1938	cg14458575	0.811117	0.616521	0.755896
1939	cg15430876	0.475726	0.469233	0.145858
1940	cg04391950	0.332019	0.687224	0.625093
1941	cg04871807	0.749043	0.360161	0.198312
1942	cg02521229	0.996997	0.951577	0.95085
1943	cg17723491	0.132943	0.198999	0.962238
1944	cg08769162	0.0780215	0.693969	0.211064
1945	cg26422402	0.206369	0.948927	0.258081
1946	cg09826364	0.0272915	0.454549	0.196139
1947	cg01246178	0.318143	0.212407	0.695596
1948	cg08415138	0.400262	0.254427	0.670677
1949	cg19944656	0.631332	0.538718	0.837908
1950	cg02518135	0.0340212	0.376546	0.287761
1951	cg14484793	0.996997	0.881629	0.875773
1952	cg12080266	0.0971591	0.266405	0.702872
1953	cg19782622	0.215988	0.249605	0.95085
1954	cg11914824	0.642076	0.513744	0.253224
1955	cg13163833	0.302441	0.661099	0.147099
1956	cg15135067	0.412494	0.633603	0.197068
1957	cg04299067	0.407681	0.506797	0.941606
1958	cg02774630	0.510139	0.331237	0.675894
1959	cg15768040	0.643424	0.836553	0.508577
1960	cg25620760	0.612718	0.160508	0.304693
1961	cg04205769	0.236557	0.147537	0.666125
1962	cg09766721	0.239927	0.894115	0.330642
1963	cg14102530	0.847051	0.907286	0.953696
1964	cg14989033	0.48981	0.986726	0.50059
1965	cg07709590	0.0445588	0.712486	0.130663
1966	cg05076820	0.467038	0.0260641	0.0893024
1967	cg01121071	0.97373	0.816467	0.779093
1968	cg22234665	0.414643	0.17327	0.491545
1969	cg13461982	0.445428	0.990708	0.476481
1970	cg24905385	0.79148	0.217638	0.283328
1971	cg01583753	0.600881	0.913222	0.539408
1972	cg02258512	0.490993	0.65388	0.863115
1973	cg05273321	0.945241	0.22391	0.214673
1974	cg23732024	0.947488	0.189567	0.141212
1975	cg00882725	0.25887	0.655081	0.120736
1976	cg01182661	0.54581	0.108564	0.0216349
1977	cg24969716	0.401845	0.497788	0.127509
1978	cg26916936	0.906376	0.115126	0.0712929
1979	cg04488111	0.130293	0.0624073	0.572362
1980	cg06119452	0.00090804	0.0404721	0.342318
1981	cg22794841	0.132943	0.890826	0.115482
1982	cg07962847	0.802374	0.25791	0.146353
1983	cg11323295	0.969978	0.221701	0.177653
1984	cg09936552	0.844841	0.795216	0.925979
1985	cg07115206	0.493365	0.358417	0.101723
1986	cg10354017	0.674064	0.739952	0.965798
1987	cg07817824	0.868475	0.421635	0.307649
1988	cg17074339	0.719282	0.778578	0.968646
1989	cg06875181	0.644099	0.313345	0.519523
1990	cg25344401	0.333428	0.178581	0.598774
1991	cg00610991	0.513772	0.472303	0.879294
1992	cg06825163	0.518027	0.72368	0.814947
1993	cg08837037	0.0908797	0.848267	0.161565
1994	cg06241208	0.95573	0.203102	0.188823
1995	cg19888017	0.424944	0.235853	0.606243
1996	cg12342675	0.0901629	0.197548	0.821889
1997	cg15648058	0.598919	0.786245	0.429186
1998	cg24768135	0.348211	0.248239	0.726874
[truncated: 8,002 more rows]

## Sheet: Table S4
Table S4 Differential statistic of metabolomic features among normal, osteopenia and osteoporosis
	ID	NormalPv	OsteopeniaPv	OsteoporosisPv
1	Lysine	0.857631	0.512794	0.594734
2	Histidine	0.416516	0.504196	0.957717
3	Arginine	0.4505	0.791798	0.318532
4	Ornithine	0.666528	0.535169	0.283287
5	Glutamine	0.06941	0.878116	0.0596287
6	Glutamic acid	0.846467	0.724862	0.846094
7	Sarcosine	0.455643	0.324579	0.726326
8	Alanine	0.77802	0.836672	0.963446
9	Dimethylglycine	0.0649442	0.36079	0.442825
10	GABA	0.886784	0.886051	0.772992
11	Serine	0.239402	0.883075	0.339
12	Threonine	0.440874	0.628714	0.832748
13	Homoserine	0.592096	0.970252	0.584196
14	Creatine	0.058915	0.206025	0.665566
15	Homocitrulline	0.482736	0.719524	0.779879
16	Methylcysteine	0.324046	0.704536	0.180145
17	Tyrosine	0.71621	0.489862	0.691887
18	Asparagine	0.14631	0.885721	0.126148
19	Phenylalanine	0.483628	0.991308	0.514719
20	Kynurenine	0.780932	0.745383	0.540856
21	Aspartic acid	0.624971	0.551288	0.270583
22	N-Acetyaspartic acid	0.066474	0.612739	0.232189
23	Glycine	0.260291	0.845847	0.202572
24	Citrulline	0.0119904	0.248176	0.254136
25	alpha-Aminobutyric acid	0.918729	0.931215	0.996773
26	Proline	0.736153	0.4925	0.676704
27	Acetylglycine	0.347388	0.893006	0.456022
28	Pipecolic acid	0.0605876	0.823929	0.124046
29	N-Acetylserine	0.124602	0.738733	0.272935
30	Valine	0.868076	0.857674	0.726664
31	Pyroglutamic acid	0.870317	0.856358	0.96846
32	5-Aminolevulinic acid	0.926267	0.982617	0.911632
33	Methionine	0.996213	0.806039	0.78886
34	Isoleucine	0.690853	0.650283	0.388311
35	Leucine	0.628335	0.71984	0.399276
36	Norleucine	0.258685	0.847487	0.388061
37	Tryptophan	0.551127	0.520379	0.900595
38	Phenylacetylglutamine	0.914963	0.524193	0.433008
39	1-Methylhistidine	0.895037	0.511445	0.562476
40	4-Hydroxyproline	0.0628356	0.233558	0.628448
41	Phenylacetic acid	0.148564	0.171948	0.922685
42	Benzenebutanoic acid	0.898416	0.780518	0.674731
43	Phenylpyruvic acid	0.829028	0.943877	0.779522
44	4-Hydroxybenzoic acid	0.983338	0.556292	0.541107
45	Hippuric acid	0.670328	0.590571	0.327108
46	Phthalic acid	0.127756	0.605096	0.374839
47	TCDCA	0.112055	0.308148	0.680628
48	GUDCA	0.259279	0.613912	0.107611
49	UDCA	0.934564	0.400132	0.327099
50	CA	0.648332	0.488011	0.755169
51	GCA	0.398243	0.251793	0.667849
52	CDCA	0.56934	0.479906	0.826792
53	GCDCA	0.413527	0.830131	0.315272
54	GDCA	0.882661	0.818061	0.914838
55	DCA	0.427207	0.478342	0.993188
56	GLCA-3S	0.3761	0.742527	0.627168
57	apoCA	0.538772	0.238125	0.0647535
58	bUDCA	0.533825	0.58566	0.240548
59	6,7-DiketoLCA	0.464282	0.893666	0.582648
60	GDCA-3S	0.23662	0.873966	0.34192
61	GCDCA-3S	0.946271	0.926553	0.870791
62	Threonic acid	0.145127	0.395696	0.0220121
63	Gluconolactone	0.157428	0.70236	0.0804144
64	Glyceric acid	0.0764599	0.464162	0.372211
65	Erythronic acid	0.216531	0.405559	0.0392165
66	N-Acetylneuraminic acid	0.492859	0.99766	0.518204
67	Xylose	0.745474	0.361892	0.198778
68	Ribulose	0.655521	0.146072	0.255823
69	Xylulose	0.883787	0.258976	0.28369
70	Fructose	0.519572	0.981614	0.525798
71	Glyceraldehyde	0.0878087	0.277074	0.652231
72	Carnitine	0.322884	0.46493	0.878936
73	Acetylcarnitine	0.0117507	0.44896	0.115603
74	Propionylcarnitine	0.664457	0.850113	0.835203
75	Malonylcarnitine	0.607936	0.715455	0.380695
76	Butyrylcarnitine	0.0845889	0.89466	0.135999
77	2-Methylbutyroylcarnitine	0.834579	0.518442	0.373376
78	Valerylcarnitine	0.459303	0.690697	0.25962
79	Isovalerylcarnitine	0.24512	0.805059	0.172233
80	3-Hydroxylisovalerylcarnitine	0.639085	0.468432	0.738788
81	Glutarylcarnitine	0.521082	0.888361	0.448421
82	Hexanylcarnitine	0.0231208	0.461335	0.173646
83	Adipoylcarnitine	0.0527444	0.213553	0.617026
84	Octanoylcarnitine	0.0189349	0.393367	0.191343
85	Decanoylcarnitine	0.0151245	0.386437	0.170277
86	Dodecanoylcarnitine	0.0345693	0.750774	0.0968601
87	Tetradecanoylcarnitine	0.014069	0.495059	0.111128
88	Palmitoylcarnitine	0.119893	0.625144	0.342866
89	Oleylcarnitine	0.0100628	0.235534	0.244168
90	Linoleylcarnitine	0.196746	0.89201	0.281669
91	Stearylcarnitine	0.0532216	0.477791	0.285067
92	Methylmalonylcarnitine	0.637116	0.429623	0.688905
93	2-Butenoic acid	0.86024	0.832092	0.693544
94	2-Hydroxy-3-methylbutyric acid	0.641189	0.560564	0.854899
95	2-Methy-4-pentenoic acid	0.834962	0.43799	0.525796
96	2-Hydroxycaproic acid	0.893909	0.354211	0.385834
97	Azelaic acid	0.561633	0.282665	0.0888351
98	Methylsuccinic acid	0.815746	0.698633	0.845742
99	Adipic acid	0.545427	0.331198	0.106436
100	Methylglutaric acid	0.470087	0.917567	0.42669
101	3-Methyladipic acid	0.823844	0.711361	0.54349
102	Suberic acid	0.755176	0.170083	0.0773312
103	2-Methylhexanoic acid	0.0637521	0.12592	0.909128
104	4-Methylhexanoic acid	0.28685	0.390313	0.930532
105	Heptanoic acid	0.843123	0.617158	0.727337
106	Octanoic acid	0.363445	0.954557	0.424098
107	Decanoic acid	0.132351	0.899635	0.197212
108	Undecylenic acid	0.37629	0.621539	0.757871
109	Undecanoic acid	0.782742	0.826203	0.619526
110	5Z-Dodecenoic acid	0.0960404	0.979608	0.108898
111	Dodecanoic acid	0.266164	0.62812	0.115915
112	12-Tridecenoic acid	0.385593	0.881077	0.508598
113	Tridecanoic acid	0.367945	0.602757	0.158398
114	Myristoleic acid	0.566767	0.941879	0.534925
115	9E-tetradecenoic acid	0.122517	0.391743	0.0172898
116	Myristic acid	0.533515	0.673372	0.890643
117	Pentadecanoic acid	0.665492	0.471095	0.237146
118	Palmitoleic acid	0.664803	0.889693	0.793706
119	Palmitelaidic acid	0.777656	0.818389	0.983152
120	10Z-Heptadecenoic acid	0.65964	0.623666	0.345623
121	alpha-Linolenic acid	0.661359	0.713892	0.982793
122	gamma-Linolenic acid	0.79298	0.623666	0.438564
123	Linoleic acid	0.566768	0.364768	0.667526
124	Linoelaidic acid	0.789324	0.849457	0.960581
125	EPA	0.18469	0.660269	0.432744
126	Arachidonic acid	0.568376	0.818715	0.768528
127	Dihomo-gamma-linolenic acid	0.528536	0.952554	0.508937
128	DHA	0.449361	0.948217	0.517914
129	DPA	0.522963	0.951887	0.589144
130	DPAn-6	0.945515	0.63587	0.567032
131	Adrenic acid	0.930792	0.782128	0.704857
132	Citramalic acid	0.982204	0.33834	0.314617
133	Oleic acid	0.664458	0.853728	0.54294
134	Petroselinic acid	0.362944	0.845191	0.514429
135	10Z-Nonadecenoic acid	0.279017	0.920562	0.358638
136	2,2-Dimethyladipic acid	0.300181	0.636456	0.635468
137	2,2-Dimethylsuccinic acid	0.991669	0.695528	0.681964
138	Imidazolepropionic acid	0.119886	0.92584	0.115888
139	Indole-3-methyl acetate	0.164058	0.0648529	0.507759
140	Indoleacetic acid	0.901798	0.582497	0.636441
141	Indole-3-propionic acid	0.541028	0.984288	0.577117
142	Indolelactic acid	0.942493	0.529666	0.457923
143	Hydroxypropionic acid	0.250182	0.29757	0.0274059
144	Lactic acid	0.578718	0.742531	0.862309
145	Malic acid	0.221871	0.570768	0.58327
146	Benzoic acid	0.943627	0.79083	0.827843
147	Fumaric acid	0.7109	0.246975	0.1113
148	Glutaric acid	0.985233	0.739365	0.734434
149	Aconitic acid	0.155072	0.997325	0.177099
150	Ketoleucine	0.544174	0.822951	0.73816
151	3-Methyl-2-oxopentanoic acid	0.613259	0.80312	0.832748
152	Methylmalonic acid	0.914587	0.920231	0.834502
153	2-Hydroxyglutaric acid	0.780203	0.814483	0.605983
154	Glycolic acid	0.536952	0.594337	0.247829
155	3-Hydroxybutyric acid	0.144997	0.772813	0.0911381
156	alpha-Hydroxyisobutyric acid	0.29865	0.782128	0.200351
157	2-Hydroxybutyric acid	0.584574	0.644863	0.98136
158	Glutaconic acid	0.913834	0.42645	0.45304
159	2-Furoic acid	0.468352	0.939879	0.544726
160	Malonic acid	0.664112	0.320885	0.513558
161	Oxalic acid	0.796641	0.134471	0.0644677
162	Maleic acid	0.888659	0.298541	0.212286
163	Citric acid	0.0710276	0.724862	0.182936
164	Isocitric acid	0.198735	0.698944	0.422537
165	Pyruvic acid	0.815009	0.786636	0.608811
166	Oxoglutaric acid	0.674466	0.974594	0.665875
167	Succinic acid	0.810592	0.881752	0.699192
168	Glycylproline	0.883035	0.964907	0.926609
169	gamma-Glutamylalanine	0.843866	0.7381	0.863368
170	Homovanillic acid	0.753748	0.243736	0.12186
171	Hydroxyphenyllactic acid	0.711607	0.642459	0.396516
172	2-Phenylpropionate	0.878912	0.643043	0.72429
173	Hydrocinnamic acid	0.979176	0.593749	0.550705
174	3-(3-Hydroxyphenyl)-3-hydroxypropanoic acid	0.727537	0.177058	0.0755098
175	3,4-Dihydroxyhydrocinnamic acid	0.540398	0.478604	0.857014
176	Cinnamic acid	0.764583	0.38459	0.516449
177	N-Methylnicotinamide	0.190571	0.13833	0.726326
178	Ethylmethylacetic acid	0.517728	0.356403	0.109297
179	Acetic acid	0.683172	0.64006	0.908426
180	3-Hydroxyisovaleric acid	0.648677	0.438236	0.689235
181	Propionic acid	0.730793	0.38828	0.548915
182	Butyric acid	0.70173	0.652396	0.904153
183	Isobutyric acid	0.962905	0.2966	0.28228
184	Isovaleric acid	0.469229	0.391282	0.108603
185	Valeric acid	0.660327	0.653302	0.369327
186	2-Methylpentanoic acid	0.334618	0.0464585	0.22181
187	Isocaproic acid	0.301235	0.392138	0.951267
188	Caproic acid	0.511298	0.944214	0.485873

## Sheet: Table S5
Table S5 Differential statistic of meta-genomic features among normal, osteopenia and osteoporosis
	ID	NormalPv	OsteopeniaPv	OsteoporosisPv
1	Bifidobacterium_adolescentis	0.557275	0.953862	0.626717
2	Bifidobacterium_animalis	0.956877	0.552862	0.558777
3	Bifidobacterium_bifidum	0.272195	0.930462	0.351142
4	Bifidobacterium_dentium	0.098779	0.162252	0.0023823
5	Bifidobacterium_longum	0.821958	0.751185	0.897251
6	Bifidobacterium_pseudocatenulatum	0.751306	0.518419	0.323534
7	Collinsella_aerofaciens	0.255203	0.482123	0.0694918
8	Collinsella_intestinalis	0.985637	0.589905	0.575463
9	Adlercreutzia_equolifaciens	0.19442	0.920687	0.268871
10	Asaccharobacter_celatus	0.0878953	0.37381	0.520571
11	Eggerthella_lenta	0.631296	0.20092	0.357329
12	Gordonibacter_pamelaeae	0.168372	0.067918	0.504774
13	Bacteroides_caccae	0.376457	0.0464522	0.19192
14	Bacteroides_cellulosilyticus	0.549575	0.34817	0.656293
15	Bacteroides_clarus	0.525567	0.398744	0.756457
16	Bacteroides_coprocola	0.162043	0.940776	0.219931
17	Bacteroides_dorei	0.634868	0.574389	0.874914
18	Bacteroides_eggerthii	0.79575	0.510629	0.643895
19	Bacteroides_finegoldii	0.191554	0.430231	0.707035
20	Bacteroides_fragilis	0.48283	0.286393	0.627402
21	Bacteroides_intestinalis	0.705224	0.733175	0.990848
22	Bacteroides_massiliensis	0.561882	0.562729	0.938165
23	Bacteroides_ovatus	0.50813	0.570425	0.991291
24	Bacteroides_plebeius	0.652056	0.742159	0.439317
25	Bacteroides_salyersiae	0.603764	0.361988	0.144159
26	Bacteroides_sp_D2	0.77335	0.26035	0.140565
27	Bacteroides_stercoris	0.847308	0.380265	0.263167
28	Bacteroides_thetaiotaomicron	0.921329	0.79987	0.857886
29	Bacteroides_uniformis	0.769027	0.744544	0.533244
30	Bacteroides_vulgatus	0.386143	0.771994	0.262827
31	Bacteroides_xylanisolvens	0.719099	0.921848	0.817316
32	Barnesiella_intestinihominis	0.274311	0.160857	0.01167
33	Coprobacter_fastidiosus	0.640458	0.327859	0.541295
34	Butyricimonas_synergistica	0.717234	0.838508	0.90432
35	Butyricimonas_virosa	0.176631	0.826524	0.304077
36	Odoribacter_splanchnicus	0.906385	0.525135	0.568518
37	Paraprevotella_xylaniphila	0.536641	0.715646	0.333484
38	Prevotella_copri	0.80766	0.265081	0.334376
39	Alistipes_finegoldii	0.393098	0.304226	0.762821
40	Alistipes_indistinctus	0.0279018	0.212811	0.471167
41	Alistipes_putredinis	0.558841	0.7533	0.377522
42	Alistipes_shahii	0.667853	0.919541	0.610773
43	Parabacteroides_distasonis	0.942004	0.187104	0.178975
44	Parabacteroides_goldsteinii	0.911407	0.281923	0.294793
45	Parabacteroides_johnsonii	0.551507	0.533592	0.221485
46	Parabacteroides_merdae	0.774077	0.0647991	0.0875943
47	Lactobacillus_mucosae	0.484676	0.663141	0.263139
48	Lactobacillus_salivarius	0.0379244	0.766262	0.105031
49	Streptococcus_anginosus_group	0.0989884	0.587786	0.0338923
50	Streptococcus_parasanguinis	0.34003	0.0445329	0.00235389
51	Streptococcus_salivarius	0.766943	0.057751	0.079425
52	Streptococcus_thermophilus	0.455547	0.478962	0.951664
53	Streptococcus_vestibularis	0.414784	0.732493	0.259459
54	Clostridium_bolteae_CAG_59	0.686948	0.257791	0.403913
55	Clostridium_disporicum	0.125754	0.443283	0.542001
56	Clostridium_sp_CAG_242	0.793067	0.894397	0.698655
57	Clostridium_sp_CAG_299	0.844436	0.876377	0.726485
58	Clostridium_sp_CAG_58	0.224061	0.270122	0.964536
59	Hungatella_hathewayi	0.913984	0.655103	0.562606
60	Eubacterium_eligens	0.613496	0.258721	0.461173
61	Eubacterium_hallii	0.0815549	0.208022	0.779748
62	Eubacterium_ramulus	0.138112	0.51284	0.493418
63	Eubacterium_sp_CAG_180	0.979703	0.813044	0.781869
64	Eubacterium_sp_CAG_251	0.713846	0.886877	0.620728
65	Eubacterium_sp_CAG_274	0.00184406	0.0014825	0.622692
66	Eubacterium_sp_CAG_38	0.410981	0.133139	0.401308
67	Eubacterium_ventriosum	0.0139909	0.556738	0.0955527
68	Anaerostipes_hadrus	0.0633507	0.0556203	0.753576
69	Blautia_hansenii	0.464792	0.937606	0.443285
70	Blautia_obeum	0.025504	0.834606	0.0624291
71	Blautia_sp_CAG_257	0.220396	0.217996	0.862191
72	Blautia_wexlerae	0.418414	0.993344	0.455062
73	Ruminococcus_gnavus	0.152783	0.900829	0.141817
74	Ruminococcus_torques	0.430805	0.93385	0.40948
75	Coprococcus_catus	0.0523058	0.225598	0.605854
76	Coprococcus_comes	0.070657	0.847337	0.138158
77	Coprococcus_eutactus	0.902134	0.964533	0.87094
78	Dorea_formicigenerans	0.787064	0.778015	0.960631
79	Dorea_longicatena	0.00260362	0.00906559	0.984055
80	Fusicatenibacter_saccharivorans	0.254124	0.611509	0.601849
81	Clostridium_bolteae	0.205956	0.35892	0.841748
82	Clostridium_clostridioforme	0.0805335	0.76452	0.189518
83	Clostridium_symbiosum	0.222044	0.678655	0.485582
84	Eubacterium_rectale	0.284799	0.17635	0.654258
85	Lachnospira_pectinoschiza	0.953513	0.471831	0.474241
86	Roseburia_faecis	0.17176	0.579337	0.494388
87	Roseburia_hominis	0.121565	0.242958	0.844061
88	Roseburia_intestinalis	0.846819	0.267889	0.314747
89	Roseburia_inulinivorans	0.99914	0.761825	0.744888
90	Roseburia_sp_CAG_471	0.906243	0.796617	0.699597
91	Sellimonas_intestinalis	0.483504	0.523821	0.977917
92	Tyzzerella_nexilis	0.190801	0.247816	0.988245
93	Oscillibacter_sp_57_20	0.166413	0.209199	0.959138
94	Oscillibacter_sp_CAG_241	0.454923	0.825534	0.643978
95	Intestinibacter_bartlettii	0.781826	0.0160691	0.0204621
96	Agathobaculum_butyriciproducens	0.528433	0.433497	0.803105
97	Anaerotruncus_colihominis	0.422918	0.477044	0.990117
98	Faecalibacterium_prausnitzii	0.631876	0.462159	0.734313
99	Flavonifractor_plautii	0.112476	0.171124	0.985666
100	Gemmiger_formicilis	0.0236366	0.624653	0.00834657
101	Clostridium_leptum	0.421188	0.797585	0.304926
102	Eubacterium_siraeum	0.243907	0.616299	0.580748
103	Ruminococcus_bicirculans	0.228387	0.308359	0.972061
104	Ruminococcus_bromii	0.36703	0.535024	0.858131
105	Ruminococcus_lactaris	0.619859	0.187914	0.344209
106	Ruthenibacterium_lactatiformans	0.878609	0.808059	0.906609
107	Clostridium_innocuum	0.515273	0.183396	0.414497
108	Erysipelatoclostridium_ramosum	0.210413	0.964463	0.223337
109	Holdemanella_biformis	0.98562	0.88809	0.893584
110	Firmicutes_bacterium_CAG_83	0.953749	0.844577	0.876322
111	Phascolarctobacterium_faecium	0.638339	0.614964	0.920942
112	Megamonas_funiformis	0.139133	0.428443	0.593196
113	Megamonas_hypermegale	0.7719	0.127878	0.0573927
114	Dialister_sp_CAG_357	0.880487	0.608021	0.682923
115	Megasphaera_elsdenii	0.261249	0.0228436	0.165615
116	Veillonella_atypica	0.0322873	0.622844	0.0115257
117	Veillonella_parvula	0.0526826	0.224873	0.00187744
118	Fusobacterium_ulcerans	0.194304	0.0734906	0.482072
119	Parasutterella_excrementihominis	0.226373	0.458187	0.736724
120	Sutterella_parvirubra	0.783016	0.533776	0.682759
121	Turicimonas_muris	0.252758	0.829857	0.401784
122	Bilophila_wadsworthia	0.1302	0.985378	0.163281
123	Escherichia_coli	0.335197	0.304387	0.842304
124	Klebsiella_pneumoniae	0.95786	0.0138728	0.00730134
125	Klebsiella_quasipneumoniae	0.742007	0.00701074	0.00993049
126	Klebsiella_variicola	0.563377	0.0284247	0.00391228
127	Haemophilus_parainfluenzae	0.123373	0.289212	0.0100617
128	Proteobacteria_bacterium_CAG_139	0.289034	0.508242	0.777623
129	Akkermansia_muciniphila	0.821265	0.350322	0.226035

## Sheet: Table S6 
Table S6 Percentage statistic of multi-omics features associated with clinical phenotypes
	Age	Gender	marital.status	pausimenia	age.of.pausimenia	age.of.menarche	menstrual.cycle	menstrual.duration	first.pregnant.age	time.of.pregnancy	time.of.bearing.birth	family.history.of.AD	family.history.of.osteoporosis	family.history.of.CVD	family.history.of.cerebrovascular.disease	family.history.of.cancer	family.history.of.diabetes	history.of.smoking	history.of.drinking	fall.frequency	history.of.fracture	Height	Weight	Waistline	Hipline	SP	DP	GLU	history.of.cerebral.infarction	history.of.cerebral.hemorrhage	history.of.coronary.heart.disease	history.of.hyperlipidemia	history.of.hypertension	history.of.hyperthyroidism	history.of.hypothyroidism	history.of.hyperparathyroidism	history.of.LDH	history.of.LSS	history.of.OA	history.of.gout	history.of.CKD	history.of.DN	history.of.renal.transplantation	history.of.gastritis	history.of.gastrohelcosis	history.of.type.1.diabetes	history.of.type.2.diabetes	history.of.hepatitis.A	history.of.hepatitis.B
SNP	0.0637255	0.0392157	0.0612745	0.0392157	0.0539216	0.0465686	0.0514706	0.0588235	0.0563725	0.0490196	0.0514706	0.0588235	0.0637255	0.0539216	0.0612745	0.0563725	0.0563725	0.0637255	0.0416667	0.0441176	0.0612745	0.0514706	0.0392157	0.0465686	0.0539216	0.0539216	0.0588235	0.0392157	0.0661765	0.0514706	0.0392157	0.0661765	0.0539216	0.0686275	0.0514706	0.0392157	0.0441176	0.0465686	0.0588235	0.0441176	0.0514706	0.0441176	0	0.0612745	0.0539216	0.0490196	0.0539216	0.0367647	0.0490196
Methylation	0.1844	0.2632	0.0469	0.2309	0.0419	0.0448	0.0454	0.0384	0.0427	0.0454	0.2218	0.04	0.048	0.0437	0.0474	0.0367	0.0899	0.1284	0.1111	0.0497	0.0516	0.1267	0.1042	0.0743	0.0654	0.1619	0.1814	0.0636	0.0473	0.0613	0.0387	0.0351	0.1562	0.1129	0.1467	0.0192	0.0338	0.0405	0.0456	0.0492	0.0655	0.0678	0	0.2345	0.0901	0.02	0.2357	0.0506	0.0401
Metabolite	0.43617	0.526596	0.0106383	0.441489	0.0159574	0.0478723	0.0478723	0.101064	0.0159574	0.0319149	0.164894	0.0797872	0.0106383	0.117021	0.0425532	0.601064	0.148936	0.521277	0.117021	0.281915	0.0212766	0.148936	0.345745	0.37234	0.255319	0.404255	0.37234	0.159574	0.0265957	0.0265957	0.0319149	0.111702	0.0797872	0.0425532	0.12234	0.0159574	0.00531915	0.0478723	0.12766	0.0319149	0.0106383	0.234043	0	0.0319149	0.00531915	0.0159574	0.0691489	0.0106383	0.159574
Microbiota	0.139535	0.124031	0.0232558	0.0775194	0.0387597	0.0620155	0.0387597	0.0620155	0.0697674	0.0155039	0.0310078	0.131783	0.0310078	0.0775194	0.0620155	0.0387597	0.0930233	0.0542636	0.0465116	0.0155039	0.0465116	0.147287	0.0930233	0.0620155	0.0232558	0.124031	0.0542636	0.124031	0.0620155	0.0232558	0.0620155	0.0310078	0.0775194	0.0232558	0.0387597	0.0387597	0.0387597	0.0310078	0.0232558	0.0155039	0.0310078	0.0155039	0	0.0620155	0.0232558	0.00775194	0.124031	0.0232558	0.0155039
[truncated: 88 more columns]

## Sheet: Table S7
Table S7 WGCNA trait association on multi-omics features for normal individuals
	Gene	Clinic	Module	Pv
1	cg13835168	Age	MElightgreen	0.0426546
2	cg20954971	Age	MElightgreen	0.0426546
3	cg23754853	Age	MElightgreen	0.0426546
4	cg19585676	Age	MElightgreen	0.0426546
5	cg16118803	Age	MElightgreen	0.0426546
6	cg05279622	Age	MElightgreen	0.0426546
7	cg19636627	Age	MElightgreen	0.0426546
8	cg05813221	Age	MElightgreen	0.0426546
9	cg09491120	Age	MElightgreen	0.0426546
10	cg25978138	Age	MElightgreen	0.0426546
11	cg06032337	Age	MElightgreen	0.0426546
12	cg15570656	Age	MElightgreen	0.0426546
13	cg15463396	Age	MElightgreen	0.0426546
14	cg03449857	Age	MElightgreen	0.0426546
15	cg12644888	Age	MElightgreen	0.0426546
16	cg04071440	Age	MElightgreen	0.0426546
17	cg02753903	Age	MElightgreen	0.0426546
18	cg25699073	Age	MElightgreen	0.0426546
19	cg24100841	Age	MElightgreen	0.0426546
20	cg11747594	Age	MElightgreen	0.0426546
21	cg15708526	Age	MElightgreen	0.0426546
22	cg20228636	Age	MElightgreen	0.0426546
23	cg16885113	Age	MElightgreen	0.0426546
24	cg17977304	Age	MElightgreen	0.0426546
25	cg00588198	Age	MElightgreen	0.0426546
26	cg20961245	Age	MElightgreen	0.0426546
27	cg22494932	Age	MElightgreen	0.0426546
28	cg08022281	Age	MElightgreen	0.0426546
29	cg10648573	Age	MElightgreen	0.0426546
30	cg11383134	Age	MElightgreen	0.0426546
31	cg03198009	Age	MElightgreen	0.0426546
32	cg07134666	Age	MElightgreen	0.0426546
33	cg13835168	Height	MElightgreen	0.0409114
34	cg20954971	Height	MElightgreen	0.0409114
35	cg23754853	Height	MElightgreen	0.0409114
36	cg19585676	Height	MElightgreen	0.0409114
37	cg16118803	Height	MElightgreen	0.0409114
38	cg05279622	Height	MElightgreen	0.0409114
39	cg19636627	Height	MElightgreen	0.0409114
40	cg05813221	Height	MElightgreen	0.0409114
41	cg09491120	Height	MElightgreen	0.0409114
42	cg25978138	Height	MElightgreen	0.0409114
43	cg06032337	Height	MElightgreen	0.0409114
44	cg15570656	Height	MElightgreen	0.0409114
45	cg15463396	Height	MElightgreen	0.0409114
46	cg03449857	Height	MElightgreen	0.0409114
47	cg12644888	Height	MElightgreen	0.0409114
48	cg04071440	Height	MElightgreen	0.0409114
49	cg02753903	Height	MElightgreen	0.0409114
50	cg25699073	Height	MElightgreen	0.0409114
51	cg24100841	Height	MElightgreen	0.0409114
52	cg11747594	Height	MElightgreen	0.0409114
53	cg15708526	Height	MElightgreen	0.0409114
54	cg20228636	Height	MElightgreen	0.0409114
55	cg16885113	Height	MElightgreen	0.0409114
56	cg17977304	Height	MElightgreen	0.0409114
57	cg00588198	Height	MElightgreen	0.0409114
58	cg20961245	Height	MElightgreen	0.0409114
59	cg22494932	Height	MElightgreen	0.0409114
60	cg08022281	Height	MElightgreen	0.0409114
61	cg10648573	Height	MElightgreen	0.0409114
62	cg11383134	Height	MElightgreen	0.0409114
63	cg03198009	Height	MElightgreen	0.0409114
64	cg07134666	Height	MElightgreen	0.0409114
65	cg13835168	GLU	MElightgreen	0.0191921
66	cg20954971	GLU	MElightgreen	0.0191921
67	cg23754853	GLU	MElightgreen	0.0191921
68	cg19585676	GLU	MElightgreen	0.0191921
69	cg16118803	GLU	MElightgreen	0.0191921
70	cg05279622	GLU	MElightgreen	0.0191921
71	cg19636627	GLU	MElightgreen	0.0191921
72	cg05813221	GLU	MElightgreen	0.0191921
73	cg09491120	GLU	MElightgreen	0.0191921
74	cg25978138	GLU	MElightgreen	0.0191921
75	cg06032337	GLU	MElightgreen	0.0191921
76	cg15570656	GLU	MElightgreen	0.0191921
77	cg15463396	GLU	MElightgreen	0.0191921
78	cg03449857	GLU	MElightgreen	0.0191921
79	cg12644888	GLU	MElightgreen	0.0191921
80	cg04071440	GLU	MElightgreen	0.0191921
81	cg02753903	GLU	MElightgreen	0.0191921
82	cg25699073	GLU	MElightgreen	0.0191921
83	cg24100841	GLU	MElightgreen	0.0191921
84	cg11747594	GLU	MElightgreen	0.0191921
85	cg15708526	GLU	MElightgreen	0.0191921
86	cg20228636	GLU	MElightgreen	0.0191921
87	cg16885113	GLU	MElightgreen	0.0191921
88	cg17977304	GLU	MElightgreen	0.0191921
89	cg00588198	GLU	MElightgreen	0.0191921
90	cg20961245	GLU	MElightgreen	0.0191921
91	cg22494932	GLU	MElightgreen	0.0191921
92	cg08022281	GLU	MElightgreen	0.0191921
93	cg10648573	GLU	MElightgreen	0.0191921
94	cg11383134	GLU	MElightgreen	0.0191921
95	cg03198009	GLU	MElightgreen	0.0191921
96	cg07134666	GLU	MElightgreen	0.0191921
97	cg13835168	history.of.LDH	MElightgreen	0.0786023
98	cg20954971	history.of.LDH	MElightgreen	0.0786023
99	cg23754853	history.of.LDH	MElightgreen	0.0786023
100	cg19585676	history.of.LDH	MElightgreen	0.0786023
101	cg16118803	history.of.LDH	MElightgreen	0.0786023
102	cg05279622	history.of.LDH	MElightgreen	0.0786023
103	cg19636627	history.of.LDH	MElightgreen	0.0786023
104	cg05813221	history.of.LDH	MElightgreen	0.0786023
105	cg09491120	history.of.LDH	MElightgreen	0.0786023
106	cg25978138	history.of.LDH	MElightgreen	0.0786023
107	cg06032337	history.of.LDH	MElightgreen	0.0786023
108	cg15570656	history.of.LDH	MElightgreen	0.0786023
109	cg15463396	history.of.LDH	MElightgreen	0.0786023
110	cg03449857	history.of.LDH	MElightgreen	0.0786023
111	cg12644888	history.of.LDH	MElightgreen	0.0786023
112	cg04071440	history.of.LDH	MElightgreen	0.0786023
113	cg02753903	history.of.LDH	MElightgreen	0.0786023
114	cg25699073	history.of.LDH	MElightgreen	0.0786023
115	cg24100841	history.of.LDH	MElightgreen	0.0786023
116	cg11747594	history.of.LDH	MElightgreen	0.0786023
117	cg15708526	history.of.LDH	MElightgreen	0.0786023
118	cg20228636	history.of.LDH	MElightgreen	0.0786023
119	cg16885113	history.of.LDH	MElightgreen	0.0786023
120	cg17977304	history.of.LDH	MElightgreen	0.0786023
121	cg00588198	history.of.LDH	MElightgreen	0.0786023
122	cg20961245	history.of.LDH	MElightgreen	0.0786023
123	cg22494932	history.of.LDH	MElightgreen	0.0786023
124	cg08022281	history.of.LDH	MElightgreen	0.0786023
125	cg10648573	history.of.LDH	MElightgreen	0.0786023
126	cg11383134	history.of.LDH	MElightgreen	0.0786023
127	cg03198009	history.of.LDH	MElightgreen	0.0786023
128	cg07134666	history.of.LDH	MElightgreen	0.0786023
129	cg13835168	history.of.LSS	MElightgreen	0.00771774
130	cg20954971	history.of.LSS	MElightgreen	0.00771774
131	cg23754853	history.of.LSS	MElightgreen	0.00771774
132	cg19585676	history.of.LSS	MElightgreen	0.00771774
133	cg16118803	history.of.LSS	MElightgreen	0.00771774
134	cg05279622	history.of.LSS	MElightgreen	0.00771774
135	cg19636627	history.of.LSS	MElightgreen	0.00771774
136	cg05813221	history.of.LSS	MElightgreen	0.00771774
137	cg09491120	history.of.LSS	MElightgreen	0.00771774
138	cg25978138	history.of.LSS	MElightgreen	0.00771774
139	cg06032337	history.of.LSS	MElightgreen	0.00771774
140	cg15570656	history.of.LSS	MElightgreen	0.00771774
141	cg15463396	history.of.LSS	MElightgreen	0.00771774
142	cg03449857	history.of.LSS	MElightgreen	0.00771774
143	cg12644888	history.of.LSS	MElightgreen	0.00771774
144	cg04071440	history.of.LSS	MElightgreen	0.00771774
145	cg02753903	history.of.LSS	MElightgreen	0.00771774
146	cg25699073	history.of.LSS	MElightgreen	0.00771774
147	cg24100841	history.of.LSS	MElightgreen	0.00771774
148	cg11747594	history.of.LSS	MElightgreen	0.00771774
149	cg15708526	history.of.LSS	MElightgreen	0.00771774
150	cg20228636	history.of.LSS	MElightgreen	0.00771774
151	cg16885113	history.of.LSS	MElightgreen	0.00771774
152	cg17977304	history.of.LSS	MElightgreen	0.00771774
153	cg00588198	history.of.LSS	MElightgreen	0.00771774
154	cg20961245	history.of.LSS	MElightgreen	0.00771774
155	cg22494932	history.of.LSS	MElightgreen	0.00771774
156	cg08022281	history.of.LSS	MElightgreen	0.00771774
157	cg10648573	history.of.LSS	MElightgreen	0.00771774
158	cg11383134	history.of.LSS	MElightgreen	0.00771774
159	cg03198009	history.of.LSS	MElightgreen	0.00771774
160	cg07134666	history.of.LSS	MElightgreen	0.00771774
161	cg13835168	history.of.other.cancer	MElightgreen	0.0323526
162	cg20954971	history.of.other.cancer	MElightgreen	0.0323526
163	cg23754853	history.of.other.cancer	MElightgreen	0.0323526
164	cg19585676	history.of.other.cancer	MElightgreen	0.0323526
165	cg16118803	history.of.other.cancer	MElightgreen	0.0323526
166	cg05279622	history.of.other.cancer	MElightgreen	0.0323526
167	cg19636627	history.of.other.cancer	MElightgreen	0.0323526
168	cg05813221	history.of.other.cancer	MElightgreen	0.0323526
169	cg09491120	history.of.other.cancer	MElightgreen	0.0323526
170	cg25978138	history.of.other.cancer	MElightgreen	0.0323526
171	cg06032337	history.of.other.cancer	MElightgreen	0.0323526
172	cg15570656	history.of.other.cancer	MElightgreen	0.0323526
173	cg15463396	history.of.other.cancer	MElightgreen	0.0323526
174	cg03449857	history.of.other.cancer	MElightgreen	0.0323526
175	cg12644888	history.of.other.cancer	MElightgreen	0.0323526
176	cg04071440	history.of.other.cancer	MElightgreen	0.0323526
177	cg02753903	history.of.other.cancer	MElightgreen	0.0323526
178	cg25699073	history.of.other.cancer	MElightgreen	0.0323526
179	cg24100841	history.of.other.cancer	MElightgreen	0.0323526
180	cg11747594	history.of.other.cancer	MElightgreen	0.0323526
181	cg15708526	history.of.other.cancer	MElightgreen	0.0323526
182	cg20228636	history.of.other.cancer	MElightgreen	0.0323526
183	cg16885113	history.of.other.cancer	MElightgreen	0.0323526
184	cg17977304	history.of.other.cancer	MElightgreen	0.0323526
185	cg00588198	history.of.other.cancer	MElightgreen	0.0323526
186	cg20961245	history.of.other.cancer	MElightgreen	0.0323526
187	cg22494932	history.of.other.cancer	MElightgreen	0.0323526
188	cg08022281	history.of.other.cancer	MElightgreen	0.0323526
189	cg10648573	history.of.other.cancer	MElightgreen	0.0323526
190	cg11383134	history.of.other.cancer	MElightgreen	0.0323526
191	cg03198009	history.of.other.cancer	MElightgreen	0.0323526
192	cg07134666	history.of.other.cancer	MElightgreen	0.0323526
193	cg13835168	medication.history.of.lipid.lowering.drug.1	MElightgreen	0.0803504
194	cg20954971	medication.history.of.lipid.lowering.drug.1	MElightgreen	0.0803504
195	cg23754853	medication.history.of.lipid.lowering.drug.1	MElightgreen	0.0803504
196	cg19585676	medication.history.of.lipid.lowering.drug.1	MElightgreen	0.0803504
197	cg16118803	medication.history.of.lipid.lowering.drug.1	MElightgreen	0.0803504
198	cg05279622	medication.history.of.lipid.lowering.drug.1	MElightgreen	0.0803504
199	cg19636627	medication.history.of.lipid.lowering.drug.1	MElightgreen	0.0803504
200	cg05813221	medication.history.of.lipid.lowering.drug.1	MElightgreen	0.0803504
201	cg09491120	medication.history.of.lipid.lowering.drug.1	MElightgreen	0.0803504
202	cg25978138	medication.history.of.lipid.lowering.drug.1	MElightgreen	0.0803504
203	cg06032337	medication.history.of.lipid.lowering.drug.1	MElightgreen	0.0803504
204	cg15570656	medication.history.of.lipid.lowering.drug.1	MElightgreen	0.0803504
205	cg15463396	medication.history.of.lipid.lowering.drug.1	MElightgreen	0.0803504
206	cg03449857	medication.history.of.lipid.lowering.drug.1	MElightgreen	0.0803504
207	cg12644888	medication.history.of.lipid.lowering.drug.1	MElightgreen	0.0803504
208	cg04071440	medication.history.of.lipid.lowering.drug.1	MElightgreen	0.0803504
209	cg02753903	medication.history.of.lipid.lowering.drug.1	MElightgreen	0.0803504
210	cg25699073	medication.history.of.lipid.lowering.drug.1	MElightgreen	0.0803504
211	cg24100841	medication.history.of.lipid.lowering.drug.1	MElightgreen	0.0803504
212	cg11747594	medication.history.of.lipid.lowering.drug.1	MElightgreen	0.0803504
213	cg15708526	medication.history.of.lipid.lowering.drug.1	MElightgreen	0.0803504
214	cg20228636	medication.history.of.lipid.lowering.drug.1	MElightgreen	0.0803504
215	cg16885113	medication.history.of.lipid.lowering.drug.1	MElightgreen	0.0803504
216	cg17977304	medication.history.of.lipid.lowering.drug.1	MElightgreen	0.0803504
217	cg00588198	medication.history.of.lipid.lowering.drug.1	MElightgreen	0.0803504
218	cg20961245	medication.history.of.lipid.lowering.drug.1	MElightgreen	0.0803504
219	cg22494932	medication.history.of.lipid.lowering.drug.1	MElightgreen	0.0803504
220	cg08022281	medication.history.of.lipid.lowering.drug.1	MElightgreen	0.0803504
221	cg10648573	medication.history.of.lipid.lowering.drug.1	MElightgreen	0.0803504
222	cg11383134	medication.history.of.lipid.lowering.drug.1	MElightgreen	0.0803504
223	cg03198009	medication.history.of.lipid.lowering.drug.1	MElightgreen	0.0803504
224	cg07134666	medication.history.of.lipid.lowering.drug.1	MElightgreen	0.0803504
225	cg13835168	sweeping	MElightgreen	0.0935928
226	cg20954971	sweeping	MElightgreen	0.0935928
227	cg23754853	sweeping	MElightgreen	0.0935928
228	cg19585676	sweeping	MElightgreen	0.0935928
229	cg16118803	sweeping	MElightgreen	0.0935928
230	cg05279622	sweeping	MElightgreen	0.0935928
231	cg19636627	sweeping	MElightgreen	0.0935928
232	cg05813221	sweeping	MElightgreen	0.0935928
233	cg09491120	sweeping	MElightgreen	0.0935928
234	cg25978138	sweeping	MElightgreen	0.0935928
235	cg06032337	sweeping	MElightgreen	0.0935928
236	cg15570656	sweeping	MElightgreen	0.0935928
237	cg15463396	sweeping	MElightgreen	0.0935928
238	cg03449857	sweeping	MElightgreen	0.0935928
239	cg12644888	sweeping	MElightgreen	0.0935928
240	cg04071440	sweeping	MElightgreen	0.0935928
241	cg02753903	sweeping	MElightgreen	0.0935928
242	cg25699073	sweeping	MElightgreen	0.0935928
243	cg24100841	sweeping	MElightgreen	0.0935928
244	cg11747594	sweeping	MElightgreen	0.0935928
245	cg15708526	sweeping	MElightgreen	0.0935928
246	cg20228636	sweeping	MElightgreen	0.0935928
247	cg16885113	sweeping	MElightgreen	0.0935928
248	cg17977304	sweeping	MElightgreen	0.0935928
249	cg00588198	sweeping	MElightgreen	0.0935928
250	cg20961245	sweeping	MElightgreen	0.0935928
251	cg22494932	sweeping	MElightgreen	0.0935928
252	cg08022281	sweeping	MElightgreen	0.0935928
253	cg10648573	sweeping	MElightgreen	0.0935928
254	cg11383134	sweeping	MElightgreen	0.0935928
255	cg03198009	sweeping	MElightgreen	0.0935928
256	cg07134666	sweeping	MElightgreen	0.0935928
257	cg13835168	L2.BMD	MElightgreen	0.0735262
258	cg20954971	L2.BMD	MElightgreen	0.0735262
259	cg23754853	L2.BMD	MElightgreen	0.0735262
260	cg19585676	L2.BMD	MElightgreen	0.0735262
261	cg16118803	L2.BMD	MElightgreen	0.0735262
262	cg05279622	L2.BMD	MElightgreen	0.0735262
263	cg19636627	L2.BMD	MElightgreen	0.0735262
264	cg05813221	L2.BMD	MElightgreen	0.0735262
265	cg09491120	L2.BMD	MElightgreen	0.0735262
266	cg25978138	L2.BMD	MElightgreen	0.0735262
267	cg06032337	L2.BMD	MElightgreen	0.0735262
268	cg15570656	L2.BMD	MElightgreen	0.0735262
269	cg15463396	L2.BMD	MElightgreen	0.0735262
270	cg03449857	L2.BMD	MElightgreen	0.0735262
271	cg12644888	L2.BMD	MElightgreen	0.0735262
272	cg04071440	L2.BMD	MElightgreen	0.0735262
273	cg02753903	L2.BMD	MElightgreen	0.0735262
274	cg25699073	L2.BMD	MElightgreen	0.0735262
275	cg24100841	L2.BMD	MElightgreen	0.0735262
276	cg11747594	L2.BMD	MElightgreen	0.0735262
277	cg15708526	L2.BMD	MElightgreen	0.0735262
278	cg20228636	L2.BMD	MElightgreen	0.0735262
279	cg16885113	L2.BMD	MElightgreen	0.0735262
280	cg17977304	L2.BMD	MElightgreen	0.0735262
281	cg00588198	L2.BMD	MElightgreen	0.0735262
282	cg20961245	L2.BMD	MElightgreen	0.0735262
283	cg22494932	L2.BMD	MElightgreen	0.0735262
284	cg08022281	L2.BMD	MElightgreen	0.0735262
285	cg10648573	L2.BMD	MElightgreen	0.0735262
286	cg11383134	L2.BMD	MElightgreen	0.0735262
287	cg03198009	L2.BMD	MElightgreen	0.0735262
288	cg07134666	L2.BMD	MElightgreen	0.0735262
289	cg13835168	L3.BMD	MElightgreen	0.0763822
290	cg20954971	L3.BMD	MElightgreen	0.0763822
291	cg23754853	L3.BMD	MElightgreen	0.0763822
292	cg19585676	L3.BMD	MElightgreen	0.0763822
293	cg16118803	L3.BMD	MElightgreen	0.0763822
294	cg05279622	L3.BMD	MElightgreen	0.0763822
295	cg19636627	L3.BMD	MElightgreen	0.0763822
296	cg05813221	L3.BMD	MElightgreen	0.0763822
297	cg09491120	L3.BMD	MElightgreen	0.0763822
298	cg25978138	L3.BMD	MElightgreen	0.0763822
299	cg06032337	L3.BMD	MElightgreen	0.0763822
300	cg15570656	L3.BMD	MElightgreen	0.0763822
301	cg15463396	L3.BMD	MElightgreen	0.0763822
302	cg03449857	L3.BMD	MElightgreen	0.0763822
303	cg12644888	L3.BMD	MElightgreen	0.0763822
304	cg04071440	L3.BMD	MElightgreen	0.0763822
305	cg02753903	L3.BMD	MElightgreen	0.0763822
306	cg25699073	L3.BMD	MElightgreen	0.0763822
307	cg24100841	L3.BMD	MElightgreen	0.0763822
308	cg11747594	L3.BMD	MElightgreen	0.0763822
309	cg15708526	L3.BMD	MElightgreen	0.0763822
310	cg20228636	L3.BMD	MElightgreen	0.0763822
311	cg16885113	L3.BMD	MElightgreen	0.0763822
312	cg17977304	L3.BMD	MElightgreen	0.0763822
313	cg00588198	L3.BMD	MElightgreen	0.0763822
314	cg20961245	L3.BMD	MElightgreen	0.0763822
315	cg22494932	L3.BMD	MElightgreen	0.0763822
316	cg08022281	L3.BMD	MElightgreen	0.0763822
317	cg10648573	L3.BMD	MElightgreen	0.0763822
318	cg11383134	L3.BMD	MElightgreen	0.0763822
319	cg03198009	L3.BMD	MElightgreen	0.0763822
320	cg07134666	L3.BMD	MElightgreen	0.0763822
321	cg13835168	L3.BMDT	MElightgreen	0.0936317
322	cg20954971	L3.BMDT	MElightgreen	0.0936317
323	cg23754853	L3.BMDT	MElightgreen	0.0936317
324	cg19585676	L3.BMDT	MElightgreen	0.0936317
325	cg16118803	L3.BMDT	MElightgreen	0.0936317
326	cg05279622	L3.BMDT	MElightgreen	0.0936317
327	cg19636627	L3.BMDT	MElightgreen	0.0936317
328	cg05813221	L3.BMDT	MElightgreen	0.0936317
329	cg09491120	L3.BMDT	MElightgreen	0.0936317
330	cg25978138	L3.BMDT	MElightgreen	0.0936317
331	cg06032337	L3.BMDT	MElightgreen	0.0936317
332	cg15570656	L3.BMDT	MElightgreen	0.0936317
333	cg15463396	L3.BMDT	MElightgreen	0.0936317
334	cg03449857	L3.BMDT	MElightgreen	0.0936317
335	cg12644888	L3.BMDT	MElightgreen	0.0936317
336	cg04071440	L3.BMDT	MElightgreen	0.0936317
337	cg02753903	L3.BMDT	MElightgreen	0.0936317
338	cg25699073	L3.BMDT	MElightgreen	0.0936317
339	cg24100841	L3.BMDT	MElightgreen	0.0936317
340	cg11747594	L3.BMDT	MElightgreen	0.0936317
341	cg15708526	L3.BMDT	MElightgreen	0.0936317
342	cg20228636	L3.BMDT	MElightgreen	0.0936317
343	cg16885113	L3.BMDT	MElightgreen	0.0936317
344	cg17977304	L3.BMDT	MElightgreen	0.0936317
345	cg00588198	L3.BMDT	MElightgreen	0.0936317
346	cg20961245	L3.BMDT	MElightgreen	0.0936317
347	cg22494932	L3.BMDT	MElightgreen	0.0936317
348	cg08022281	L3.BMDT	MElightgreen	0.0936317
349	cg10648573	L3.BMDT	MElightgreen	0.0936317
350	cg11383134	L3.BMDT	MElightgreen	0.0936317
351	cg03198009	L3.BMDT	MElightgreen	0.0936317
352	cg07134666	L3.BMDT	MElightgreen	0.0936317
353	cg13835168	L4.BMD	MElightgreen	0.0911607
354	cg20954971	L4.BMD	MElightgreen	0.0911607
355	cg23754853	L4.BMD	MElightgreen	0.0911607
356	cg19585676	L4.BMD	MElightgreen	0.0911607
357	cg16118803	L4.BMD	MElightgreen	0.0911607
358	cg05279622	L4.BMD	MElightgreen	0.0911607
359	cg19636627	L4.BMD	MElightgreen	0.0911607
360	cg05813221	L4.BMD	MElightgreen	0.0911607
361	cg09491120	L4.BMD	MElightgreen	0.0911607
362	cg25978138	L4.BMD	MElightgreen	0.0911607
363	cg06032337	L4.BMD	MElightgreen	0.0911607
364	cg15570656	L4.BMD	MElightgreen	0.0911607
365	cg15463396	L4.BMD	MElightgreen	0.0911607
366	cg03449857	L4.BMD	MElightgreen	0.0911607
367	cg12644888	L4.BMD	MElightgreen	0.0911607
368	cg04071440	L4.BMD	MElightgreen	0.0911607
369	cg02753903	L4.BMD	MElightgreen	0.0911607
370	cg25699073	L4.BMD	MElightgreen	0.0911607
371	cg24100841	L4.BMD	MElightgreen	0.0911607
372	cg11747594	L4.BMD	MElightgreen	0.0911607
373	cg15708526	L4.BMD	MElightgreen	0.0911607
374	cg20228636	L4.BMD	MElightgreen	0.0911607
375	cg16885113	L4.BMD	MElightgreen	0.0911607
376	cg17977304	L4.BMD	MElightgreen	0.0911607
377	cg00588198	L4.BMD	MElightgreen	0.0911607
378	cg20961245	L4.BMD	MElightgreen	0.0911607
379	cg22494932	L4.BMD	MElightgreen	0.0911607
380	cg08022281	L4.BMD	MElightgreen	0.0911607
381	cg10648573	L4.BMD	MElightgreen	0.0911607
382	cg11383134	L4.BMD	MElightgreen	0.0911607
383	cg03198009	L4.BMD	MElightgreen	0.0911607
384	cg07134666	L4.BMD	MElightgreen	0.0911607
385	cg13835168	L1.L4.BMD	MElightgreen	0.0678058
386	cg20954971	L1.L4.BMD	MElightgreen	0.0678058
387	cg23754853	L1.L4.BMD	MElightgreen	0.0678058
388	cg19585676	L1.L4.BMD	MElightgreen	0.0678058
389	cg16118803	L1.L4.BMD	MElightgreen	0.0678058
390	cg05279622	L1.L4.BMD	MElightgreen	0.0678058
391	cg19636627	L1.L4.BMD	MElightgreen	0.0678058
392	cg05813221	L1.L4.BMD	MElightgreen	0.0678058
393	cg09491120	L1.L4.BMD	MElightgreen	0.0678058
394	cg25978138	L1.L4.BMD	MElightgreen	0.0678058
395	cg06032337	L1.L4.BMD	MElightgreen	0.0678058
396	cg15570656	L1.L4.BMD	MElightgreen	0.0678058
397	cg15463396	L1.L4.BMD	MElightgreen	0.0678058
398	cg03449857	L1.L4.BMD	MElightgreen	0.0678058
399	cg12644888	L1.L4.BMD	MElightgreen	0.0678058
400	cg04071440	L1.L4.BMD	MElightgreen	0.0678058
401	cg02753903	L1.L4.BMD	MElightgreen	0.0678058
402	cg25699073	L1.L4.BMD	MElightgreen	0.0678058
403	cg24100841	L1.L4.BMD	MElightgreen	0.0678058
404	cg11747594	L1.L4.BMD	MElightgreen	0.0678058
405	cg15708526	L1.L4.BMD	MElightgreen	0.0678058
406	cg20228636	L1.L4.BMD	MElightgreen	0.0678058
407	cg16885113	L1.L4.BMD	MElightgreen	0.0678058
408	cg17977304	L1.L4.BMD	MElightgreen	0.0678058
409	cg00588198	L1.L4.BMD	MElightgreen	0.0678058
410	cg20961245	L1.L4.BMD	MElightgreen	0.0678058
411	cg22494932	L1.L4.BMD	MElightgreen	0.0678058
412	cg08022281	L1.L4.BMD	MElightgreen	0.0678058
413	cg10648573	L1.L4.BMD	MElightgreen	0.0678058
414	cg11383134	L1.L4.BMD	MElightgreen	0.0678058
415	cg03198009	L1.L4.BMD	MElightgreen	0.0678058
416	cg07134666	L1.L4.BMD	MElightgreen	0.0678058
417	cg21442626	marital.status	MEperu	0.0504316
418	cg08793540	marital.status	MEperu	0.0504316
419	cg14341424	marital.status	MEperu	0.0504316
420	cg22150661	marital.status	MEperu	0.0504316
421	cg14877637	marital.status	MEperu	0.0504316
422	cg21442626	family.history.of.AD	MEperu	0.0552325
423	cg08793540	family.history.of.AD	MEperu	0.0552325
424	cg14341424	family.history.of.AD	MEperu	0.0552325
425	cg22150661	family.history.of.AD	MEperu	0.0552325
426	cg14877637	family.history.of.AD	MEperu	0.0552325
427	cg21442626	history.of.cerebral.infarction	MEperu	0.0489448
428	cg08793540	history.of.cerebral.infarction	MEperu	0.0489448
429	cg14341424	history.of.cerebral.infarction	MEperu	0.0489448
430	cg22150661	history.of.cerebral.infarction	MEperu	0.0489448
431	cg14877637	history.of.cerebral.infarction	MEperu	0.0489448
432	cg21442626	history.of.other.cancer	MEperu	0.00078759
433	cg08793540	history.of.other.cancer	MEperu	0.00078759
434	cg14341424	history.of.other.cancer	MEperu	0.00078759
435	cg22150661	history.of.other.cancer	MEperu	0.00078759
436	cg14877637	history.of.other.cancer	MEperu	0.00078759
437	cg21442626	medication.history.of.glucocorticoid	MEperu	0.00506222
438	cg08793540	medication.history.of.glucocorticoid	MEperu	0.00506222
439	cg14341424	medication.history.of.glucocorticoid	MEperu	0.00506222
440	cg22150661	medication.history.of.glucocorticoid	MEperu	0.00506222
441	cg14877637	medication.history.of.glucocorticoid	MEperu	0.00506222
442	cg21442626	decoration.time	MEperu	0.00129351
443	cg08793540	decoration.time	MEperu	0.00129351
444	cg14341424	decoration.time	MEperu	0.00129351
445	cg22150661	decoration.time	MEperu	0.00129351
446	cg14877637	decoration.time	MEperu	0.00129351
447	cg21442626	UREA	MEperu	0.0506204
448	cg08793540	UREA	MEperu	0.0506204
449	cg14341424	UREA	MEperu	0.0506204
450	cg22150661	UREA	MEperu	0.0506204
451	cg14877637	UREA	MEperu	0.0506204
452	cg07730329	family.history.of.cerebrovascular.disease	MEtan2	0.0823281
453	cg07524997	family.history.of.cerebrovascular.disease	MEtan2	0.0823281
454	cg12304520	family.history.of.cerebrovascular.disease	MEtan2	0.0823281
455	cg03892308	family.history.of.cerebrovascular.disease	MEtan2	0.0823281
456	cg11647681	family.history.of.cerebrovascular.disease	MEtan2	0.0823281
457	cg02707176	family.history.of.cerebrovascular.disease	MEtan2	0.0823281
458	cg07730329	family.history.of.cancer	MEtan2	0.0882019
459	cg07524997	family.history.of.cancer	MEtan2	0.0882019
460	cg12304520	family.history.of.cancer	MEtan2	0.0882019
461	cg03892308	family.history.of.cancer	MEtan2	0.0882019
462	cg11647681	family.history.of.cancer	MEtan2	0.0882019
463	cg02707176	family.history.of.cancer	MEtan2	0.0882019
464	cg07730329	history.of.CKD	MEtan2	0.0527748
465	cg07524997	history.of.CKD	MEtan2	0.0527748
466	cg12304520	history.of.CKD	MEtan2	0.0527748
467	cg03892308	history.of.CKD	MEtan2	0.0527748
468	cg11647681	history.of.CKD	MEtan2	0.0527748
469	cg02707176	history.of.CKD	MEtan2	0.0527748
470	cg07730329	history.of.DN	MEtan2	0.0747416
471	cg07524997	history.of.DN	MEtan2	0.0747416
472	cg12304520	history.of.DN	MEtan2	0.0747416
473	cg03892308	history.of.DN	MEtan2	0.0747416
474	cg11647681	history.of.DN	MEtan2	0.0747416
475	cg02707176	history.of.DN	MEtan2	0.0747416
476	cg07730329	history.of.breast.cancer	MEtan2	0.0562201
477	cg07524997	history.of.breast.cancer	MEtan2	0.0562201
478	cg12304520	history.of.breast.cancer	MEtan2	0.0562201
479	cg03892308	history.of.breast.cancer	MEtan2	0.0562201
480	cg11647681	history.of.breast.cancer	MEtan2	0.0562201
481	cg02707176	history.of.breast.cancer	MEtan2	0.0562201
482	cg07730329	medication.history.of.calcium	MEtan2	0.00254472
483	cg07524997	medication.history.of.calcium	MEtan2	0.00254472
484	cg12304520	medication.history.of.calcium	MEtan2	0.00254472
485	cg03892308	medication.history.of.calcium	MEtan2	0.00254472
486	cg11647681	medication.history.of.calcium	MEtan2	0.00254472
487	cg02707176	medication.history.of.calcium	MEtan2	0.00254472
488	cg07730329	medication.history.of.TCM	MEtan2	0.0121814
489	cg07524997	medication.history.of.TCM	MEtan2	0.0121814
490	cg12304520	medication.history.of.TCM	MEtan2	0.0121814
491	cg03892308	medication.history.of.TCM	MEtan2	0.0121814
492	cg11647681	medication.history.of.TCM	MEtan2	0.0121814
493	cg02707176	medication.history.of.TCM	MEtan2	0.0121814
494	cg07730329	TP	MEtan2	0.00454192
495	cg07524997	TP	MEtan2	0.00454192
496	cg12304520	TP	MEtan2	0.00454192
497	cg03892308	TP	MEtan2	0.00454192
498	cg11647681	TP	MEtan2	0.00454192
499	cg02707176	TP	MEtan2	0.00454192
500	cg07730329	GLOB	MEtan2	0.0969047
501	cg07524997	GLOB	MEtan2	0.0969047
502	cg12304520	GLOB	MEtan2	0.0969047
503	cg03892308	GLOB	MEtan2	0.0969047
504	cg11647681	GLOB	MEtan2	0.0969047
505	cg02707176	GLOB	MEtan2	0.0969047
506	cg07730329	GGT	MEtan2	0.0995537
507	cg07524997	GGT	MEtan2	0.0995537
508	cg12304520	GGT	MEtan2	0.0995537
509	cg03892308	GGT	MEtan2	0.0995537
510	cg11647681	GGT	MEtan2	0.0995537
511	cg02707176	GGT	MEtan2	0.0995537
512	cg23505604	GLU	MEmidnightblue	0.0373136
513	cg25142479	GLU	MEmidnightblue	0.0373136
514	cg20067334	GLU	MEmidnightblue	0.0373136
515	cg08055746	GLU	MEmidnightblue	0.0373136
516	cg26262573	GLU	MEmidnightblue	0.0373136
517	cg06940168	GLU	MEmidnightblue	0.0373136
518	cg12303318	GLU	MEmidnightblue	0.0373136
519	cg19101113	GLU	MEmidnightblue	0.0373136
520	cg17598923	GLU	MEmidnightblue	0.0373136
521	cg05637384	GLU	MEmidnightblue	0.0373136
522	cg06598197	GLU	MEmidnightblue	0.0373136
523	cg04454629	GLU	MEmidnightblue	0.0373136
524	cg17938383	GLU	MEmidnightblue	0.0373136
525	cg07633317	GLU	MEmidnightblue	0.0373136
526	cg13344095	GLU	MEmidnightblue	0.0373136
527	cg02797992	GLU	MEmidnightblue	0.0373136
528	cg05761089	GLU	MEmidnightblue	0.0373136
529	cg03124146	GLU	MEmidnightblue	0.0373136
530	cg07286216	GLU	MEmidnightblue	0.0373136
531	cg18665594	GLU	MEmidnightblue	0.0373136
532	cg18753864	GLU	MEmidnightblue	0.0373136
533	cg09221605	GLU	MEmidnightblue	0.0373136
534	cg21807306	GLU	MEmidnightblue	0.0373136
535	cg25546629	GLU	MEmidnightblue	0.0373136
536	cg03829739	GLU	MEmidnightblue	0.0373136
537	cg01849085	GLU	MEmidnightblue	0.0373136
538	cg18422058	GLU	MEmidnightblue	0.0373136
539	cg04086531	GLU	MEmidnightblue	0.0373136
540	cg15949805	GLU	MEmidnightblue	0.0373136
541	cg14285533	GLU	MEmidnightblue	0.0373136
542	cg04076766	GLU	MEmidnightblue	0.0373136
543	cg26929700	GLU	MEmidnightblue	0.0373136
544	cg15572907	GLU	MEmidnightblue	0.0373136
545	cg05482498	GLU	MEmidnightblue	0.0373136
546	cg03122674	GLU	MEmidnightblue	0.0373136
547	Eubacterium_siraeum	GLU	MEmidnightblue	0.0373136
548	cg23505604	history.of.cerebral.hemorrhage	MEmidnightblue	0.0360025
549	cg25142479	history.of.cerebral.hemorrhage	MEmidnightblue	0.0360025
550	cg20067334	history.of.cerebral.hemorrhage	MEmidnightblue	0.0360025
551	cg08055746	history.of.cerebral.hemorrhage	MEmidnightblue	0.0360025
552	cg26262573	history.of.cerebral.hemorrhage	MEmidnightblue	0.0360025
553	cg06940168	history.of.cerebral.hemorrhage	MEmidnightblue	0.0360025
554	cg12303318	history.of.cerebral.hemorrhage	MEmidnightblue	0.0360025
555	cg19101113	history.of.cerebral.hemorrhage	MEmidnightblue	0.0360025
556	cg17598923	history.of.cerebral.hemorrhage	MEmidnightblue	0.0360025
557	cg05637384	history.of.cerebral.hemorrhage	MEmidnightblue	0.0360025
558	cg06598197	history.of.cerebral.hemorrhage	MEmidnightblue	0.0360025
559	cg04454629	history.of.cerebral.hemorrhage	MEmidnightblue	0.0360025
560	cg17938383	history.of.cerebral.hemorrhage	MEmidnightblue	0.0360025
561	cg07633317	history.of.cerebral.hemorrhage	MEmidnightblue	0.0360025
562	cg13344095	history.of.cerebral.hemorrhage	MEmidnightblue	0.0360025
563	cg02797992	history.of.cerebral.hemorrhage	MEmidnightblue	0.0360025
564	cg05761089	history.of.cerebral.hemorrhage	MEmidnightblue	0.0360025
565	cg03124146	history.of.cerebral.hemorrhage	MEmidnightblue	0.0360025
566	cg07286216	history.of.cerebral.hemorrhage	MEmidnightblue	0.0360025
567	cg18665594	history.of.cerebral.hemorrhage	MEmidnightblue	0.0360025
568	cg18753864	history.of.cerebral.hemorrhage	MEmidnightblue	0.0360025
569	cg09221605	history.of.cerebral.hemorrhage	MEmidnightblue	0.0360025
570	cg21807306	history.of.cerebral.hemorrhage	MEmidnightblue	0.0360025
571	cg25546629	history.of.cerebral.hemorrhage	MEmidnightblue	0.0360025
572	cg03829739	history.of.cerebral.hemorrhage	MEmidnightblue	0.0360025
573	cg01849085	history.of.cerebral.hemorrhage	MEmidnightblue	0.0360025
574	cg18422058	history.of.cerebral.hemorrhage	MEmidnightblue	0.0360025
575	cg04086531	history.of.cerebral.hemorrhage	MEmidnightblue	0.0360025
576	cg15949805	history.of.cerebral.hemorrhage	MEmidnightblue	0.0360025
577	cg14285533	history.of.cerebral.hemorrhage	MEmidnightblue	0.0360025
578	cg04076766	history.of.cerebral.hemorrhage	MEmidnightblue	0.0360025
579	cg26929700	history.of.cerebral.hemorrhage	MEmidnightblue	0.0360025
580	cg15572907	history.of.cerebral.hemorrhage	MEmidnightblue	0.0360025
581	cg05482498	history.of.cerebral.hemorrhage	MEmidnightblue	0.0360025
582	cg03122674	history.of.cerebral.hemorrhage	MEmidnightblue	0.0360025
583	Eubacterium_siraeum	history.of.cerebral.hemorrhage	MEmidnightblue	0.0360025
584	cg23505604	history.of.fatty.liver	MEmidnightblue	0.00627952
585	cg25142479	history.of.fatty.liver	MEmidnightblue	0.00627952
586	cg20067334	history.of.fatty.liver	MEmidnightblue	0.00627952
587	cg08055746	history.of.fatty.liver	MEmidnightblue	0.00627952
588	cg26262573	history.of.fatty.liver	MEmidnightblue	0.00627952
589	cg06940168	history.of.fatty.liver	MEmidnightblue	0.00627952
590	cg12303318	history.of.fatty.liver	MEmidnightblue	0.00627952
591	cg19101113	history.of.fatty.liver	MEmidnightblue	0.00627952
592	cg17598923	history.of.fatty.liver	MEmidnightblue	0.00627952
593	cg05637384	history.of.fatty.liver	MEmidnightblue	0.00627952
594	cg06598197	history.of.fatty.liver	MEmidnightblue	0.00627952
595	cg04454629	history.of.fatty.liver	MEmidnightblue	0.00627952
596	cg17938383	history.of.fatty.liver	MEmidnightblue	0.00627952
597	cg07633317	history.of.fatty.liver	MEmidnightblue	0.00627952
598	cg13344095	history.of.fatty.liver	MEmidnightblue	0.00627952
599	cg02797992	history.of.fatty.liver	MEmidnightblue	0.00627952
600	cg05761089	history.of.fatty.liver	MEmidnightblue	0.00627952
601	cg03124146	history.of.fatty.liver	MEmidnightblue	0.00627952
602	cg07286216	history.of.fatty.liver	MEmidnightblue	0.00627952
603	cg18665594	history.of.fatty.liver	MEmidnightblue	0.00627952
604	cg18753864	history.of.fatty.liver	MEmidnightblue	0.00627952
605	cg09221605	history.of.fatty.liver	MEmidnightblue	0.00627952
606	cg21807306	history.of.fatty.liver	MEmidnightblue	0.00627952
607	cg25546629	history.of.fatty.liver	MEmidnightblue	0.00627952
608	cg03829739	history.of.fatty.liver	MEmidnightblue	0.00627952
609	cg01849085	history.of.fatty.liver	MEmidnightblue	0.00627952
610	cg18422058	history.of.fatty.liver	MEmidnightblue	0.00627952
611	cg04086531	history.of.fatty.liver	MEmidnightblue	0.00627952
612	cg15949805	history.of.fatty.liver	MEmidnightblue	0.00627952
613	cg14285533	history.of.fatty.liver	MEmidnightblue	0.00627952
614	cg04076766	history.of.fatty.liver	MEmidnightblue	0.00627952
615	cg26929700	history.of.fatty.liver	MEmidnightblue	0.00627952
616	cg15572907	history.of.fatty.liver	MEmidnightblue	0.00627952
617	cg05482498	history.of.fatty.liver	MEmidnightblue	0.00627952
618	cg03122674	history.of.fatty.liver	MEmidnightblue	0.00627952
619	Eubacterium_siraeum	history.of.fatty.liver	MEmidnightblue	0.00627952
620	cg23505604	medication.history.of.hypotensive.drug.2	MEmidnightblue	0.0895521
621	cg25142479	medication.history.of.hypotensive.drug.2	MEmidnightblue	0.0895521
622	cg20067334	medication.history.of.hypotensive.drug.2	MEmidnightblue	0.0895521
623	cg08055746	medication.history.of.hypotensive.drug.2	MEmidnightblue	0.0895521
624	cg26262573	medication.history.of.hypotensive.drug.2	MEmidnightblue	0.0895521
625	cg06940168	medication.history.of.hypotensive.drug.2	MEmidnightblue	0.0895521
626	cg12303318	medication.history.of.hypotensive.drug.2	MEmidnightblue	0.0895521
627	cg19101113	medication.history.of.hypotensive.drug.2	MEmidnightblue	0.0895521
628	cg17598923	medication.history.of.hypotensive.drug.2	MEmidnightblue	0.0895521
629	cg05637384	medication.history.of.hypotensive.drug.2	MEmidnightblue	0.0895521
630	cg06598197	medication.history.of.hypotensive.drug.2	MEmidnightblue	0.0895521
631	cg04454629	medication.history.of.hypotensive.drug.2	MEmidnightblue	0.0895521
632	cg17938383	medication.history.of.hypotensive.drug.2	MEmidnightblue	0.0895521
633	cg07633317	medication.history.of.hypotensive.drug.2	MEmidnightblue	0.0895521
634	cg13344095	medication.history.of.hypotensive.drug.2	MEmidnightblue	0.0895521
635	cg02797992	medication.history.of.hypotensive.drug.2	MEmidnightblue	0.0895521
636	cg05761089	medication.history.of.hypotensive.drug.2	MEmidnightblue	0.0895521
637	cg03124146	medication.history.of.hypotensive.drug.2	MEmidnightblue	0.0895521
638	cg07286216	medication.history.of.hypotensive.drug.2	MEmidnightblue	0.0895521
639	cg18665594	medication.history.of.hypotensive.drug.2	MEmidnightblue	0.0895521
640	cg18753864	medication.history.of.hypotensive.drug.2	MEmidnightblue	0.0895521
641	cg09221605	medication.history.of.hypotensive.drug.2	MEmidnightblue	0.0895521
642	cg21807306	medication.history.of.hypotensive.drug.2	MEmidnightblue	0.0895521
643	cg25546629	medication.history.of.hypotensive.drug.2	MEmidnightblue	0.0895521
644	cg03829739	medication.history.of.hypotensive.drug.2	MEmidnightblue	0.0895521
645	cg01849085	medication.history.of.hypotensive.drug.2	MEmidnightblue	0.0895521
646	cg18422058	medication.history.of.hypotensive.drug.2	MEmidnightblue	0.0895521
647	cg04086531	medication.history.of.hypotensive.drug.2	MEmidnightblue	0.0895521
648	cg15949805	medication.history.of.hypotensive.drug.2	MEmidnightblue	0.0895521
649	cg14285533	medication.history.of.hypotensive.drug.2	MEmidnightblue	0.0895521
650	cg04076766	medication.history.of.hypotensive.drug.2	MEmidnightblue	0.0895521
651	cg26929700	medication.history.of.hypotensive.drug.2	MEmidnightblue	0.0895521
652	cg15572907	medication.history.of.hypotensive.drug.2	MEmidnightblue	0.0895521
653	cg05482498	medication.history.of.hypotensive.drug.2	MEmidnightblue	0.0895521
654	cg03122674	medication.history.of.hypotensive.drug.2	MEmidnightblue	0.0895521
655	Eubacterium_siraeum	medication.history.of.hypotensive.drug.2	MEmidnightblue	0.0895521
656	cg23505604	medication.history.of.other.drugs	MEmidnightblue	0.0193809
657	cg25142479	medication.history.of.other.drugs	MEmidnightblue	0.0193809
658	cg20067334	medication.history.of.other.drugs	MEmidnightblue	0.0193809
659	cg08055746	medication.history.of.other.drugs	MEmidnightblue	0.0193809
660	cg26262573	medication.history.of.other.drugs	MEmidnightblue	0.0193809
661	cg06940168	medication.history.of.other.drugs	MEmidnightblue	0.0193809
662	cg12303318	medication.history.of.other.drugs	MEmidnightblue	0.0193809
663	cg19101113	medication.history.of.other.drugs	MEmidnightblue	0.0193809
664	cg17598923	medication.history.of.other.drugs	MEmidnightblue	0.0193809
665	cg05637384	medication.history.of.other.drugs	MEmidnightblue	0.0193809
666	cg06598197	medication.history.of.other.drugs	MEmidnightblue	0.0193809
667	cg04454629	medication.history.of.other.drugs	MEmidnightblue	0.0193809
668	cg17938383	medication.history.of.other.drugs	MEmidnightblue	0.0193809
669	cg07633317	medication.history.of.other.drugs	MEmidnightblue	0.0193809
670	cg13344095	medication.history.of.other.drugs	MEmidnightblue	0.0193809
671	cg02797992	medication.history.of.other.drugs	MEmidnightblue	0.0193809
672	cg05761089	medication.history.of.other.drugs	MEmidnightblue	0.0193809
673	cg03124146	medication.history.of.other.drugs	MEmidnightblue	0.0193809
674	cg07286216	medication.history.of.other.drugs	MEmidnightblue	0.0193809
675	cg18665594	medication.history.of.other.drugs	MEmidnightblue	0.0193809
676	cg18753864	medication.history.of.other.drugs	MEmidnightblue	0.0193809
677	cg09221605	medication.history.of.other.drugs	MEmidnightblue	0.0193809
678	cg21807306	medication.history.of.other.drugs	MEmidnightblue	0.0193809
679	cg25546629	medication.history.of.other.drugs	MEmidnightblue	0.0193809
680	cg03829739	medication.history.of.other.drugs	MEmidnightblue	0.0193809
681	cg01849085	medication.history.of.other.drugs	MEmidnightblue	0.0193809
682	cg18422058	medication.history.of.other.drugs	MEmidnightblue	0.0193809
683	cg04086531	medication.history.of.other.drugs	MEmidnightblue	0.0193809
684	cg15949805	medication.history.of.other.drugs	MEmidnightblue	0.0193809
685	cg14285533	medication.history.of.other.drugs	MEmidnightblue	0.0193809
686	cg04076766	medication.history.of.other.drugs	MEmidnightblue	0.0193809
687	cg26929700	medication.history.of.other.drugs	MEmidnightblue	0.0193809
688	cg15572907	medication.history.of.other.drugs	MEmidnightblue	0.0193809
689	cg05482498	medication.history.of.other.drugs	MEmidnightblue	0.0193809
690	cg03122674	medication.history.of.other.drugs	MEmidnightblue	0.0193809
691	Eubacterium_siraeum	medication.history.of.other.drugs	MEmidnightblue	0.0193809
692	cg23505604	decoration.time	MEmidnightblue	0.0603609
693	cg25142479	decoration.time	MEmidnightblue	0.0603609
694	cg20067334	decoration.time	MEmidnightblue	0.0603609
695	cg08055746	decoration.time	MEmidnightblue	0.0603609
696	cg26262573	decoration.time	MEmidnightblue	0.0603609
697	cg06940168	decoration.time	MEmidnightblue	0.0603609
698	cg12303318	decoration.time	MEmidnightblue	0.0603609
699	cg19101113	decoration.time	MEmidnightblue	0.0603609
700	cg17598923	decoration.time	MEmidnightblue	0.0603609
701	cg05637384	decoration.time	MEmidnightblue	0.0603609
702	cg06598197	decoration.time	MEmidnightblue	0.0603609
703	cg04454629	decoration.time	MEmidnightblue	0.0603609
704	cg17938383	decoration.time	MEmidnightblue	0.0603609
705	cg07633317	decoration.time	MEmidnightblue	0.0603609
706	cg13344095	decoration.time	MEmidnightblue	0.0603609
707	cg02797992	decoration.time	MEmidnightblue	0.0603609
708	cg05761089	decoration.time	MEmidnightblue	0.0603609
709	cg03124146	decoration.time	MEmidnightblue	0.0603609
710	cg07286216	decoration.time	MEmidnightblue	0.0603609
711	cg18665594	decoration.time	MEmidnightblue	0.0603609
712	cg18753864	decoration.time	MEmidnightblue	0.0603609
713	cg09221605	decoration.time	MEmidnightblue	0.0603609
714	cg21807306	decoration.time	MEmidnightblue	0.0603609
715	cg25546629	decoration.time	MEmidnightblue	0.0603609
716	cg03829739	decoration.time	MEmidnightblue	0.0603609
717	cg01849085	decoration.time	MEmidnightblue	0.0603609
718	cg18422058	decoration.time	MEmidnightblue	0.0603609
719	cg04086531	decoration.time	MEmidnightblue	0.0603609
720	cg15949805	decoration.time	MEmidnightblue	0.0603609
721	cg14285533	decoration.time	MEmidnightblue	0.0603609
722	cg04076766	decoration.time	MEmidnightblue	0.0603609
723	cg26929700	decoration.time	MEmidnightblue	0.0603609
724	cg15572907	decoration.time	MEmidnightblue	0.0603609
725	cg05482498	decoration.time	MEmidnightblue	0.0603609
726	cg03122674	decoration.time	MEmidnightblue	0.0603609
727	Eubacterium_siraeum	decoration.time	MEmidnightblue	0.0603609
728	cg23505604	hours.at.home.in.week	MEmidnightblue	0.0865171
729	cg25142479	hours.at.home.in.week	MEmidnightblue	0.0865171
730	cg20067334	hours.at.home.in.week	MEmidnightblue	0.0865171
731	cg08055746	hours.at.home.in.week	MEmidnightblue	0.0865171
732	cg26262573	hours.at.home.in.week	MEmidnightblue	0.0865171
733	cg06940168	hours.at.home.in.week	MEmidnightblue	0.0865171
734	cg12303318	hours.at.home.in.week	MEmidnightblue	0.0865171
735	cg19101113	hours.at.home.in.week	MEmidnightblue	0.0865171
736	cg17598923	hours.at.home.in.week	MEmidnightblue	0.0865171
737	cg05637384	hours.at.home.in.week	MEmidnightblue	0.0865171
738	cg06598197	hours.at.home.in.week	MEmidnightblue	0.0865171
739	cg04454629	hours.at.home.in.week	MEmidnightblue	0.0865171
740	cg17938383	hours.at.home.in.week	MEmidnightblue	0.0865171
741	cg07633317	hours.at.home.in.week	MEmidnightblue	0.0865171
742	cg13344095	hours.at.home.in.week	MEmidnightblue	0.0865171
743	cg02797992	hours.at.home.in.week	MEmidnightblue	0.0865171
744	cg05761089	hours.at.home.in.week	MEmidnightblue	0.0865171
745	cg03124146	hours.at.home.in.week	MEmidnightblue	0.0865171
746	cg07286216	hours.at.home.in.week	MEmidnightblue	0.0865171
747	cg18665594	hours.at.home.in.week	MEmidnightblue	0.0865171
748	cg18753864	hours.at.home.in.week	MEmidnightblue	0.0865171
749	cg09221605	hours.at.home.in.week	MEmidnightblue	0.0865171
750	cg21807306	hours.at.home.in.week	MEmidnightblue	0.0865171
751	cg25546629	hours.at.home.in.week	MEmidnightblue	0.0865171
752	cg03829739	hours.at.home.in.week	MEmidnightblue	0.0865171
753	cg01849085	hours.at.home.in.week	MEmidnightblue	0.0865171
754	cg18422058	hours.at.home.in.week	MEmidnightblue	0.0865171
755	cg04086531	hours.at.home.in.week	MEmidnightblue	0.0865171
756	cg15949805	hours.at.home.in.week	MEmidnightblue	0.0865171
757	cg14285533	hours.at.home.in.week	MEmidnightblue	0.0865171
758	cg04076766	hours.at.home.in.week	MEmidnightblue	0.0865171
759	cg26929700	hours.at.home.in.week	MEmidnightblue	0.0865171
760	cg15572907	hours.at.home.in.week	MEmidnightblue	0.0865171
761	cg05482498	hours.at.home.in.week	MEmidnightblue	0.0865171
762	cg03122674	hours.at.home.in.week	MEmidnightblue	0.0865171
763	Eubacterium_siraeum	hours.at.home.in.week	MEmidnightblue	0.0865171
764	cg23505604	hours.at.home.in.weekend	MEmidnightblue	0.00664542
765	cg25142479	hours.at.home.in.weekend	MEmidnightblue	0.00664542
766	cg20067334	hours.at.home.in.weekend	MEmidnightblue	0.00664542
767	cg08055746	hours.at.home.in.weekend	MEmidnightblue	0.00664542
768	cg26262573	hours.at.home.in.weekend	MEmidnightblue	0.00664542
769	cg06940168	hours.at.home.in.weekend	MEmidnightblue	0.00664542
770	cg12303318	hours.at.home.in.weekend	MEmidnightblue	0.00664542
771	cg19101113	hours.at.home.in.weekend	MEmidnightblue	0.00664542
772	cg17598923	hours.at.home.in.weekend	MEmidnightblue	0.00664542
773	cg05637384	hours.at.home.in.weekend	MEmidnightblue	0.00664542
774	cg06598197	hours.at.home.in.weekend	MEmidnightblue	0.00664542
775	cg04454629	hours.at.home.in.weekend	MEmidnightblue	0.00664542
776	cg17938383	hours.at.home.in.weekend	MEmidnightblue	0.00664542
777	cg07633317	hours.at.home.in.weekend	MEmidnightblue	0.00664542
778	cg13344095	hours.at.home.in.weekend	MEmidnightblue	0.00664542
779	cg02797992	hours.at.home.in.weekend	MEmidnightblue	0.00664542
780	cg05761089	hours.at.home.in.weekend	MEmidnightblue	0.00664542
781	cg03124146	hours.at.home.in.weekend	MEmidnightblue	0.00664542
782	cg07286216	hours.at.home.in.weekend	MEmidnightblue	0.00664542
783	cg18665594	hours.at.home.in.weekend	MEmidnightblue	0.00664542
784	cg18753864	hours.at.home.in.weekend	MEmidnightblue	0.00664542
785	cg09221605	hours.at.home.in.weekend	MEmidnightblue	0.00664542
786	cg21807306	hours.at.home.in.weekend	MEmidnightblue	0.00664542
787	cg25546629	hours.at.home.in.weekend	MEmidnightblue	0.00664542
788	cg03829739	hours.at.home.in.weekend	MEmidnightblue	0.00664542
789	cg01849085	hours.at.home.in.weekend	MEmidnightblue	0.00664542
790	cg18422058	hours.at.home.in.weekend	MEmidnightblue	0.00664542
791	cg04086531	hours.at.home.in.weekend	MEmidnightblue	0.00664542
792	cg15949805	hours.at.home.in.weekend	MEmidnightblue	0.00664542
793	cg14285533	hours.at.home.in.weekend	MEmidnightblue	0.00664542
794	cg04076766	hours.at.home.in.weekend	MEmidnightblue	0.00664542
795	cg26929700	hours.at.home.in.weekend	MEmidnightblue	0.00664542
796	cg15572907	hours.at.home.in.weekend	MEmidnightblue	0.00664542
797	cg05482498	hours.at.home.in.weekend	MEmidnightblue	0.00664542
798	cg03122674	hours.at.home.in.weekend	MEmidnightblue	0.00664542
799	Eubacterium_siraeum	hours.at.home.in.weekend	MEmidnightblue	0.00664542
800	cg23505604	FN.BMDZ	MEmidnightblue	0.0193943
801	cg25142479	FN.BMDZ	MEmidnightblue	0.0193943
802	cg20067334	FN.BMDZ	MEmidnightblue	0.0193943
803	cg08055746	FN.BMDZ	MEmidnightblue	0.0193943
804	cg26262573	FN.BMDZ	MEmidnightblue	0.0193943
805	cg06940168	FN.BMDZ	MEmidnightblue	0.0193943
806	cg12303318	FN.BMDZ	MEmidnightblue	0.0193943
807	cg19101113	FN.BMDZ	MEmidnightblue	0.0193943
808	cg17598923	FN.BMDZ	MEmidnightblue	0.0193943
809	cg05637384	FN.BMDZ	MEmidnightblue	0.0193943
810	cg06598197	FN.BMDZ	MEmidnightblue	0.0193943
811	cg04454629	FN.BMDZ	MEmidnightblue	0.0193943
812	cg17938383	FN.BMDZ	MEmidnightblue	0.0193943
813	cg07633317	FN.BMDZ	MEmidnightblue	0.0193943
814	cg13344095	FN.BMDZ	MEmidnightblue	0.0193943
815	cg02797992	FN.BMDZ	MEmidnightblue	0.0193943
816	cg05761089	FN.BMDZ	MEmidnightblue	0.0193943
817	cg03124146	FN.BMDZ	MEmidnightblue	0.0193943
818	cg07286216	FN.BMDZ	MEmidnightblue	0.0193943
819	cg18665594	FN.BMDZ	MEmidnightblue	0.0193943
820	cg18753864	FN.BMDZ	MEmidnightblue	0.0193943
821	cg09221605	FN.BMDZ	MEmidnightblue	0.0193943
822	cg21807306	FN.BMDZ	MEmidnightblue	0.0193943
823	cg25546629	FN.BMDZ	MEmidnightblue	0.0193943
824	cg03829739	FN.BMDZ	MEmidnightblue	0.0193943
825	cg01849085	FN.BMDZ	MEmidnightblue	0.0193943
826	cg18422058	FN.BMDZ	MEmidnightblue	0.0193943
827	cg04086531	FN.BMDZ	MEmidnightblue	0.0193943
828	cg15949805	FN.BMDZ	MEmidnightblue	0.0193943
829	cg14285533	FN.BMDZ	MEmidnightblue	0.0193943
830	cg04076766	FN.BMDZ	MEmidnightblue	0.0193943
831	cg26929700	FN.BMDZ	MEmidnightblue	0.0193943
832	cg15572907	FN.BMDZ	MEmidnightblue	0.0193943
833	cg05482498	FN.BMDZ	MEmidnightblue	0.0193943
834	cg03122674	FN.BMDZ	MEmidnightblue	0.0193943
835	Eubacterium_siraeum	FN.BMDZ	MEmidnightblue	0.0193943
836	cg23505604	TH.BMDZ	MEmidnightblue	0.0121709
837	cg25142479	TH.BMDZ	MEmidnightblue	0.0121709
838	cg20067334	TH.BMDZ	MEmidnightblue	0.0121709
839	cg08055746	TH.BMDZ	MEmidnightblue	0.0121709
840	cg26262573	TH.BMDZ	MEmidnightblue	0.0121709
841	cg06940168	TH.BMDZ	MEmidnightblue	0.0121709
842	cg12303318	TH.BMDZ	MEmidnightblue	0.0121709
843	cg19101113	TH.BMDZ	MEmidnightblue	0.0121709
844	cg17598923	TH.BMDZ	MEmidnightblue	0.0121709
845	cg05637384	TH.BMDZ	MEmidnightblue	0.0121709
846	cg06598197	TH.BMDZ	MEmidnightblue	0.0121709
847	cg04454629	TH.BMDZ	MEmidnightblue	0.0121709
848	cg17938383	TH.BMDZ	MEmidnightblue	0.0121709
849	cg07633317	TH.BMDZ	MEmidnightblue	0.0121709
850	cg13344095	TH.BMDZ	MEmidnightblue	0.0121709
851	cg02797992	TH.BMDZ	MEmidnightblue	0.0121709
852	cg05761089	TH.BMDZ	MEmidnightblue	0.0121709
853	cg03124146	TH.BMDZ	MEmidnightblue	0.0121709
854	cg07286216	TH.BMDZ	MEmidnightblue	0.0121709
855	cg18665594	TH.BMDZ	MEmidnightblue	0.0121709
856	cg18753864	TH.BMDZ	MEmidnightblue	0.0121709
857	cg09221605	TH.BMDZ	MEmidnightblue	0.0121709
858	cg21807306	TH.BMDZ	MEmidnightblue	0.0121709
859	cg25546629	TH.BMDZ	MEmidnightblue	0.0121709
860	cg03829739	TH.BMDZ	MEmidnightblue	0.0121709
861	cg01849085	TH.BMDZ	MEmidnightblue	0.0121709
862	cg18422058	TH.BMDZ	MEmidnightblue	0.0121709
863	cg04086531	TH.BMDZ	MEmidnightblue	0.0121709
864	cg15949805	TH.BMDZ	MEmidnightblue	0.0121709
865	cg14285533	TH.BMDZ	MEmidnightblue	0.0121709
866	cg04076766	TH.BMDZ	MEmidnightblue	0.0121709
867	cg26929700	TH.BMDZ	MEmidnightblue	0.0121709
868	cg15572907	TH.BMDZ	MEmidnightblue	0.0121709
869	cg05482498	TH.BMDZ	MEmidnightblue	0.0121709
870	cg03122674	TH.BMDZ	MEmidnightblue	0.0121709
871	Eubacterium_siraeum	TH.BMDZ	MEmidnightblue	0.0121709
872	cg23505604	A.G	MEmidnightblue	0.0598038
873	cg25142479	A.G	MEmidnightblue	0.0598038
874	cg20067334	A.G	MEmidnightblue	0.0598038
875	cg08055746	A.G	MEmidnightblue	0.0598038
876	cg26262573	A.G	MEmidnightblue	0.0598038
877	cg06940168	A.G	MEmidnightblue	0.0598038
878	cg12303318	A.G	MEmidnightblue	0.0598038
879	cg19101113	A.G	MEmidnightblue	0.0598038
880	cg17598923	A.G	MEmidnightblue	0.0598038
881	cg05637384	A.G	MEmidnightblue	0.0598038
882	cg06598197	A.G	MEmidnightblue	0.0598038
883	cg04454629	A.G	MEmidnightblue	0.0598038
884	cg17938383	A.G	MEmidnightblue	0.0598038
885	cg07633317	A.G	MEmidnightblue	0.0598038
886	cg13344095	A.G	MEmidnightblue	0.0598038
887	cg02797992	A.G	MEmidnightblue	0.0598038
888	cg05761089	A.G	MEmidnightblue	0.0598038
889	cg03124146	A.G	MEmidnightblue	0.0598038
890	cg07286216	A.G	MEmidnightblue	0.0598038
891	cg18665594	A.G	MEmidnightblue	0.0598038
892	cg18753864	A.G	MEmidnightblue	0.0598038
893	cg09221605	A.G	MEmidnightblue	0.0598038
894	cg21807306	A.G	MEmidnightblue	0.0598038
895	cg25546629	A.G	MEmidnightblue	0.0598038
896	cg03829739	A.G	MEmidnightblue	0.0598038
897	cg01849085	A.G	MEmidnightblue	0.0598038
898	cg18422058	A.G	MEmidnightblue	0.0598038
899	cg04086531	A.G	MEmidnightblue	0.0598038
900	cg15949805	A.G	MEmidnightblue	0.0598038
901	cg14285533	A.G	MEmidnightblue	0.0598038
902	cg04076766	A.G	MEmidnightblue	0.0598038
903	cg26929700	A.G	MEmidnightblue	0.0598038
904	cg15572907	A.G	MEmidnightblue	0.0598038
905	cg05482498	A.G	MEmidnightblue	0.0598038
906	cg03122674	A.G	MEmidnightblue	0.0598038
907	Eubacterium_siraeum	A.G	MEmidnightblue	0.0598038
908	cg09179277	family.history.of.cancer	MEroyalblue2	0.0658616
909	cg15633390	family.history.of.cancer	MEroyalblue2	0.0658616
910	cg11037477	family.history.of.cancer	MEroyalblue2	0.0658616
911	cg14972143	family.history.of.cancer	MEroyalblue2	0.0658616
912	cg21554861	family.history.of.cancer	MEroyalblue2	0.0658616
913	cg22343728	family.history.of.cancer	MEroyalblue2	0.0658616
914	cg09179277	history.of.smoking	MEroyalblue2	0.0341215
915	cg15633390	history.of.smoking	MEroyalblue2	0.0341215
916	cg11037477	history.of.smoking	MEroyalblue2	0.0341215
917	cg14972143	history.of.smoking	MEroyalblue2	0.0341215
918	cg21554861	history.of.smoking	MEroyalblue2	0.0341215
919	cg22343728	history.of.smoking	MEroyalblue2	0.0341215
920	cg09179277	history.of.cerebral.infarction	MEroyalblue2	0.0671048
921	cg15633390	history.of.cerebral.infarction	MEroyalblue2	0.0671048
922	cg11037477	history.of.cerebral.infarction	MEroyalblue2	0.0671048
923	cg14972143	history.of.cerebral.infarction	MEroyalblue2	0.0671048
924	cg21554861	history.of.cerebral.infarction	MEroyalblue2	0.0671048
925	cg22343728	history.of.cerebral.infarction	MEroyalblue2	0.0671048
926	cg09179277	history.of.liver.transplantation	MEroyalblue2	0.0586511
927	cg15633390	history.of.liver.transplantation	MEroyalblue2	0.0586511
928	cg11037477	history.of.liver.transplantation	MEroyalblue2	0.0586511
929	cg14972143	history.of.liver.transplantation	MEroyalblue2	0.0586511
930	cg21554861	history.of.liver.transplantation	MEroyalblue2	0.0586511
931	cg22343728	history.of.liver.transplantation	MEroyalblue2	0.0586511
932	cg09179277	medication.history.of.glucocorticoid	MEroyalblue2	0.0034135
933	cg15633390	medication.history.of.glucocorticoid	MEroyalblue2	0.0034135
934	cg11037477	medication.history.of.glucocorticoid	MEroyalblue2	0.0034135
935	cg14972143	medication.history.of.glucocorticoid	MEroyalblue2	0.0034135
936	cg21554861	medication.history.of.glucocorticoid	MEroyalblue2	0.0034135
937	cg22343728	medication.history.of.glucocorticoid	MEroyalblue2	0.0034135
938	cg09179277	sweeping	MEroyalblue2	0.0571469
939	cg15633390	sweeping	MEroyalblue2	0.0571469
940	cg11037477	sweeping	MEroyalblue2	0.0571469
941	cg14972143	sweeping	MEroyalblue2	0.0571469
942	cg21554861	sweeping	MEroyalblue2	0.0571469
943	cg22343728	sweeping	MEroyalblue2	0.0571469
944	cg09179277	indoor.improvement.measures	MEroyalblue2	0.0890012
945	cg15633390	indoor.improvement.measures	MEroyalblue2	0.0890012
946	cg11037477	indoor.improvement.measures	MEroyalblue2	0.0890012
947	cg14972143	indoor.improvement.measures	MEroyalblue2	0.0890012
948	cg21554861	indoor.improvement.measures	MEroyalblue2	0.0890012
949	cg22343728	indoor.improvement.measures	MEroyalblue2	0.0890012
950	cg09179277	Cr	MEroyalblue2	0.0172646
951	cg15633390	Cr	MEroyalblue2	0.0172646
952	cg11037477	Cr	MEroyalblue2	0.0172646
953	cg14972143	Cr	MEroyalblue2	0.0172646
954	cg21554861	Cr	MEroyalblue2	0.0172646
955	cg22343728	Cr	MEroyalblue2	0.0172646
956	cg24997886	family.history.of.diabetes	MEdarkseagreen2	0.0213379
957	cg02439789	family.history.of.diabetes	MEdarkseagreen2	0.0213379
958	cg01727431	family.history.of.diabetes	MEdarkseagreen2	0.0213379
959	cg24362661	family.history.of.diabetes	MEdarkseagreen2	0.0213379
960	cg06531475	family.history.of.diabetes	MEdarkseagreen2	0.0213379
961	cg13546858	family.history.of.diabetes	MEdarkseagreen2	0.0213379
962	cg14156792	family.history.of.diabetes	MEdarkseagreen2	0.0213379
963	cg10146935	family.history.of.diabetes	MEdarkseagreen2	0.0213379
964	cg24997886	fall.frequency	MEdarkseagreen2	0.0540426
965	cg02439789	fall.frequency	MEdarkseagreen2	0.0540426
966	cg01727431	fall.frequency	MEdarkseagreen2	0.0540426
967	cg24362661	fall.frequency	MEdarkseagreen2	0.0540426
968	cg06531475	fall.frequency	MEdarkseagreen2	0.0540426
969	cg13546858	fall.frequency	MEdarkseagreen2	0.0540426
970	cg14156792	fall.frequency	MEdarkseagreen2	0.0540426
971	cg10146935	fall.frequency	MEdarkseagreen2	0.0540426
972	cg24997886	history.of.breast.cancer	MEdarkseagreen2	0.0962075
973	cg02439789	history.of.breast.cancer	MEdarkseagreen2	0.0962075
974	cg01727431	history.of.breast.cancer	MEdarkseagreen2	0.0962075
975	cg24362661	history.of.breast.cancer	MEdarkseagreen2	0.0962075
976	cg06531475	history.of.breast.cancer	MEdarkseagreen2	0.0962075
977	cg13546858	history.of.breast.cancer	MEdarkseagreen2	0.0962075
978	cg14156792	history.of.breast.cancer	MEdarkseagreen2	0.0962075
979	cg10146935	history.of.breast.cancer	MEdarkseagreen2	0.0962075
980	cg24997886	history.of.pharyngitis	MEdarkseagreen2	0.0962822
981	cg02439789	history.of.pharyngitis	MEdarkseagreen2	0.0962822
982	cg01727431	history.of.pharyngitis	MEdarkseagreen2	0.0962822
983	cg24362661	history.of.pharyngitis	MEdarkseagreen2	0.0962822
984	cg06531475	history.of.pharyngitis	MEdarkseagreen2	0.0962822
985	cg13546858	history.of.pharyngitis	MEdarkseagreen2	0.0962822
986	cg14156792	history.of.pharyngitis	MEdarkseagreen2	0.0962822
987	cg10146935	history.of.pharyngitis	MEdarkseagreen2	0.0962822
988	cg24997886	medication.history.of.VD	MEdarkseagreen2	0.0439953
989	cg02439789	medication.history.of.VD	MEdarkseagreen2	0.0439953
990	cg01727431	medication.history.of.VD	MEdarkseagreen2	0.0439953
991	cg24362661	medication.history.of.VD	MEdarkseagreen2	0.0439953
992	cg06531475	medication.history.of.VD	MEdarkseagreen2	0.0439953
993	cg13546858	medication.history.of.VD	MEdarkseagreen2	0.0439953
994	cg14156792	medication.history.of.VD	MEdarkseagreen2	0.0439953
995	cg10146935	medication.history.of.VD	MEdarkseagreen2	0.0439953
996	cg24997886	use.of.air.conditioning	MEdarkseagreen2	0.0134092
997	cg02439789	use.of.air.conditioning	MEdarkseagreen2	0.0134092
998	cg01727431	use.of.air.conditioning	MEdarkseagreen2	0.0134092
999	cg24362661	use.of.air.conditioning	MEdarkseagreen2	0.0134092
1000	cg06531475	use.of.air.conditioning	MEdarkseagreen2	0.0134092
1001	cg13546858	use.of.air.conditioning	MEdarkseagreen2	0.0134092
1002	cg14156792	use.of.air.conditioning	MEdarkseagreen2	0.0134092
1003	cg10146935	use.of.air.conditioning	MEdarkseagreen2	0.0134092
1004	cg24997886	often.use.of.air.conditioning.in.summer	MEdarkseagreen2	0.0604045
1005	cg02439789	often.use.of.air.conditioning.in.summer	MEdarkseagreen2	0.0604045
1006	cg01727431	often.use.of.air.conditioning.in.summer	MEdarkseagreen2	0.0604045
1007	cg24362661	often.use.of.air.conditioning.in.summer	MEdarkseagreen2	0.0604045
1008	cg06531475	often.use.of.air.conditioning.in.summer	MEdarkseagreen2	0.0604045
1009	cg13546858	often.use.of.air.conditioning.in.summer	MEdarkseagreen2	0.0604045
1010	cg14156792	often.use.of.air.conditioning.in.summer	MEdarkseagreen2	0.0604045
1011	cg10146935	often.use.of.air.conditioning.in.summer	MEdarkseagreen2	0.0604045
1012	cg24997886	L2.BMDZ	MEdarkseagreen2	0.0822481
1013	cg02439789	L2.BMDZ	MEdarkseagreen2	0.0822481
1014	cg01727431	L2.BMDZ	MEdarkseagreen2	0.0822481
1015	cg24362661	L2.BMDZ	MEdarkseagreen2	0.0822481
1016	cg06531475	L2.BMDZ	MEdarkseagreen2	0.0822481
1017	cg13546858	L2.BMDZ	MEdarkseagreen2	0.0822481
1018	cg14156792	L2.BMDZ	MEdarkseagreen2	0.0822481
1019	cg10146935	L2.BMDZ	MEdarkseagreen2	0.0822481
1020	cg24997886	FN.BMDZ	MEdarkseagreen2	0.0930398
1021	cg02439789	FN.BMDZ	MEdarkseagreen2	0.0930398
1022	cg01727431	FN.BMDZ	MEdarkseagreen2	0.0930398
1023	cg24362661	FN.BMDZ	MEdarkseagreen2	0.0930398
1024	cg06531475	FN.BMDZ	MEdarkseagreen2	0.0930398
1025	cg13546858	FN.BMDZ	MEdarkseagreen2	0.0930398
1026	cg14156792	FN.BMDZ	MEdarkseagreen2	0.0930398
1027	cg10146935	FN.BMDZ	MEdarkseagreen2	0.0930398
1028	cg24997886	TH.BMDT	MEdarkseagreen2	0.0768477
1029	cg02439789	TH.BMDT	MEdarkseagreen2	0.0768477
1030	cg01727431	TH.BMDT	MEdarkseagreen2	0.0768477
1031	cg24362661	TH.BMDT	MEdarkseagreen2	0.0768477
1032	cg06531475	TH.BMDT	MEdarkseagreen2	0.0768477
1033	cg13546858	TH.BMDT	MEdarkseagreen2	0.0768477
1034	cg14156792	TH.BMDT	MEdarkseagreen2	0.0768477
1035	cg10146935	TH.BMDT	MEdarkseagreen2	0.0768477
1036	cg24997886	TH.BMDZ	MEdarkseagreen2	0.0542928
1037	cg02439789	TH.BMDZ	MEdarkseagreen2	0.0542928
1038	cg01727431	TH.BMDZ	MEdarkseagreen2	0.0542928
1039	cg24362661	TH.BMDZ	MEdarkseagreen2	0.0542928
1040	cg06531475	TH.BMDZ	MEdarkseagreen2	0.0542928
1041	cg13546858	TH.BMDZ	MEdarkseagreen2	0.0542928
1042	cg14156792	TH.BMDZ	MEdarkseagreen2	0.0542928
1043	cg10146935	TH.BMDZ	MEdarkseagreen2	0.0542928
1044	cg24997886	TP	MEdarkseagreen2	0.0686587
1045	cg02439789	TP	MEdarkseagreen2	0.0686587
1046	cg01727431	TP	MEdarkseagreen2	0.0686587
1047	cg24362661	TP	MEdarkseagreen2	0.0686587
1048	cg06531475	TP	MEdarkseagreen2	0.0686587
1049	cg13546858	TP	MEdarkseagreen2	0.0686587
1050	cg14156792	TP	MEdarkseagreen2	0.0686587
1051	cg10146935	TP	MEdarkseagreen2	0.0686587
1052	cg06103338	family.history.of.diabetes	MEgoldenrod4	0.0258603
1053	cg25229408	family.history.of.diabetes	MEgoldenrod4	0.0258603
1054	cg08045932	family.history.of.diabetes	MEgoldenrod4	0.0258603
1055	cg03213289	family.history.of.diabetes	MEgoldenrod4	0.0258603
1056	cg08564027	family.history.of.diabetes	MEgoldenrod4	0.0258603
1057	cg06103338	Waistline	MEgoldenrod4	0.0833438
1058	cg25229408	Waistline	MEgoldenrod4	0.0833438
1059	cg08045932	Waistline	MEgoldenrod4	0.0833438
1060	cg03213289	Waistline	MEgoldenrod4	0.0833438
1061	cg08564027	Waistline	MEgoldenrod4	0.0833438
1062	cg06103338	history.of.coronary.heart.disease	MEgoldenrod4	0.09308
1063	cg25229408	history.of.coronary.heart.disease	MEgoldenrod4	0.09308
1064	cg08045932	history.of.coronary.heart.disease	MEgoldenrod4	0.09308
1065	cg03213289	history.of.coronary.heart.disease	MEgoldenrod4	0.09308
1066	cg08564027	history.of.coronary.heart.disease	MEgoldenrod4	0.09308
1067	cg06103338	history.of.LDH	MEgoldenrod4	0.0746137
1068	cg25229408	history.of.LDH	MEgoldenrod4	0.0746137
1069	cg08045932	history.of.LDH	MEgoldenrod4	0.0746137
1070	cg03213289	history.of.LDH	MEgoldenrod4	0.0746137
1071	cg08564027	history.of.LDH	MEgoldenrod4	0.0746137
1072	cg06103338	history.of.LSS	MEgoldenrod4	0.0378444
1073	cg25229408	history.of.LSS	MEgoldenrod4	0.0378444
1074	cg08045932	history.of.LSS	MEgoldenrod4	0.0378444
1075	cg03213289	history.of.LSS	MEgoldenrod4	0.0378444
1076	cg08564027	history.of.LSS	MEgoldenrod4	0.0378444
1077	cg06103338	history.of.COPD	MEgoldenrod4	0.0169374
1078	cg25229408	history.of.COPD	MEgoldenrod4	0.0169374
1079	cg08045932	history.of.COPD	MEgoldenrod4	0.0169374
1080	cg03213289	history.of.COPD	MEgoldenrod4	0.0169374
1081	cg08564027	history.of.COPD	MEgoldenrod4	0.0169374
1082	cg06103338	medication.history.of.other.drugs	MEgoldenrod4	0.0421314
1083	cg25229408	medication.history.of.other.drugs	MEgoldenrod4	0.0421314
1084	cg08045932	medication.history.of.other.drugs	MEgoldenrod4	0.0421314
1085	cg03213289	medication.history.of.other.drugs	MEgoldenrod4	0.0421314
1086	cg08564027	medication.history.of.other.drugs	MEgoldenrod4	0.0421314
1087	cg06103338	type.of.residence	MEgoldenrod4	0.0667399
1088	cg25229408	type.of.residence	MEgoldenrod4	0.0667399
1089	cg08045932	type.of.residence	MEgoldenrod4	0.0667399
1090	cg03213289	type.of.residence	MEgoldenrod4	0.0667399
1091	cg08564027	type.of.residence	MEgoldenrod4	0.0667399
1092	cg06103338	use.of.coal	MEgoldenrod4	0.0277908
1093	cg25229408	use.of.coal	MEgoldenrod4	0.0277908
1094	cg08045932	use.of.coal	MEgoldenrod4	0.0277908
1095	cg03213289	use.of.coal	MEgoldenrod4	0.0277908
1096	cg08564027	use.of.coal	MEgoldenrod4	0.0277908
1097	cg06103338	L2.BMD	MEgoldenrod4	0.056552
1098	cg25229408	L2.BMD	MEgoldenrod4	0.056552
1099	cg08045932	L2.BMD	MEgoldenrod4	0.056552
1100	cg03213289	L2.BMD	MEgoldenrod4	0.056552
1101	cg08564027	L2.BMD	MEgoldenrod4	0.056552
1102	cg06103338	L2.BMDT	MEgoldenrod4	0.0797329
1103	cg25229408	L2.BMDT	MEgoldenrod4	0.0797329
1104	cg08045932	L2.BMDT	MEgoldenrod4	0.0797329
1105	cg03213289	L2.BMDT	MEgoldenrod4	0.0797329
1106	cg08564027	L2.BMDT	MEgoldenrod4	0.0797329
1107	cg06103338	L3.BMD	MEgoldenrod4	0.0381936
1108	cg25229408	L3.BMD	MEgoldenrod4	0.0381936
1109	cg08045932	L3.BMD	MEgoldenrod4	0.0381936
1110	cg03213289	L3.BMD	MEgoldenrod4	0.0381936
1111	cg08564027	L3.BMD	MEgoldenrod4	0.0381936
1112	cg06103338	L3.BMDT	MEgoldenrod4	0.0437113
1113	cg25229408	L3.BMDT	MEgoldenrod4	0.0437113
1114	cg08045932	L3.BMDT	MEgoldenrod4	0.0437113
1115	cg03213289	L3.BMDT	MEgoldenrod4	0.0437113
1116	cg08564027	L3.BMDT	MEgoldenrod4	0.0437113
1117	cg06103338	L4.BMD	MEgoldenrod4	0.0758838
1118	cg25229408	L4.BMD	MEgoldenrod4	0.0758838
1119	cg08045932	L4.BMD	MEgoldenrod4	0.0758838
1120	cg03213289	L4.BMD	MEgoldenrod4	0.0758838
1121	cg08564027	L4.BMD	MEgoldenrod4	0.0758838
1122	cg06103338	L4.BMDT	MEgoldenrod4	0.0902139
1123	cg25229408	L4.BMDT	MEgoldenrod4	0.0902139
1124	cg08045932	L4.BMDT	MEgoldenrod4	0.0902139
1125	cg03213289	L4.BMDT	MEgoldenrod4	0.0902139
1126	cg08564027	L4.BMDT	MEgoldenrod4	0.0902139
1127	cg06103338	L1.L4.BMD	MEgoldenrod4	0.0501527
1128	cg25229408	L1.L4.BMD	MEgoldenrod4	0.0501527
1129	cg08045932	L1.L4.BMD	MEgoldenrod4	0.0501527
1130	cg03213289	L1.L4.BMD	MEgoldenrod4	0.0501527
1131	cg08564027	L1.L4.BMD	MEgoldenrod4	0.0501527
1132	cg06103338	L1.L4.BMDT	MEgoldenrod4	0.0602413
1133	cg25229408	L1.L4.BMDT	MEgoldenrod4	0.0602413
1134	cg08045932	L1.L4.BMDT	MEgoldenrod4	0.0602413
1135	cg03213289	L1.L4.BMDT	MEgoldenrod4	0.0602413
1136	cg08564027	L1.L4.BMDT	MEgoldenrod4	0.0602413
1137	cg21858108	fall.frequency	MEkhaki4	0.0495507
1138	cg00155535	fall.frequency	MEkhaki4	0.0495507
1139	cg07119067	fall.frequency	MEkhaki4	0.0495507
1140	cg07293736	fall.frequency	MEkhaki4	0.0495507
1141	cg14525755	fall.frequency	MEkhaki4	0.0495507
1142	cg21858108	history.of.other.cancer	MEkhaki4	0.0965227
1143	cg00155535	history.of.other.cancer	MEkhaki4	0.0965227
1144	cg07119067	history.of.other.cancer	MEkhaki4	0.0965227
1145	cg07293736	history.of.other.cancer	MEkhaki4	0.0965227
1146	cg14525755	history.of.other.cancer	MEkhaki4	0.0965227
1147	cg21858108	history.of.other.disease	MEkhaki4	0.0537678
1148	cg00155535	history.of.other.disease	MEkhaki4	0.0537678
1149	cg07119067	history.of.other.disease	MEkhaki4	0.0537678
1150	cg07293736	history.of.other.disease	MEkhaki4	0.0537678
1151	cg14525755	history.of.other.disease	MEkhaki4	0.0537678
1152	cg21858108	medication.history.of.hypotensive.drug.2	MEkhaki4	0.080627
1153	cg00155535	medication.history.of.hypotensive.drug.2	MEkhaki4	0.080627
1154	cg07119067	medication.history.of.hypotensive.drug.2	MEkhaki4	0.080627
1155	cg07293736	medication.history.of.hypotensive.drug.2	MEkhaki4	0.080627
1156	cg14525755	medication.history.of.hypotensive.drug.2	MEkhaki4	0.080627
1157	cg21858108	medication.history.of.hypoglycemic.drug.2	MEkhaki4	0.0346343
1158	cg00155535	medication.history.of.hypoglycemic.drug.2	MEkhaki4	0.0346343
1159	cg07119067	medication.history.of.hypoglycemic.drug.2	MEkhaki4	0.0346343
1160	cg07293736	medication.history.of.hypoglycemic.drug.2	MEkhaki4	0.0346343
1161	cg14525755	medication.history.of.hypoglycemic.drug.2	MEkhaki4	0.0346343
1162	cg21858108	decoration.time	MEkhaki4	0.0116268
1163	cg00155535	decoration.time	MEkhaki4	0.0116268
1164	cg07119067	decoration.time	MEkhaki4	0.0116268
1165	cg07293736	decoration.time	MEkhaki4	0.0116268
1166	cg14525755	decoration.time	MEkhaki4	0.0116268
1167	cg21858108	use.of.coal	MEkhaki4	0.0116407
1168	cg00155535	use.of.coal	MEkhaki4	0.0116407
1169	cg07119067	use.of.coal	MEkhaki4	0.0116407
1170	cg07293736	use.of.coal	MEkhaki4	0.0116407
1171	cg14525755	use.of.coal	MEkhaki4	0.0116407
1172	cg21858108	often.use.of.air.conditioning.in.summer	MEkhaki4	0.0759505
1173	cg00155535	often.use.of.air.conditioning.in.summer	MEkhaki4	0.0759505
1174	cg07119067	often.use.of.air.conditioning.in.summer	MEkhaki4	0.0759505
1175	cg07293736	often.use.of.air.conditioning.in.summer	MEkhaki4	0.0759505
1176	cg14525755	often.use.of.air.conditioning.in.summer	MEkhaki4	0.0759505
1177	cg21858108	Occasionally.use.of.air.conditioning.in.summer	MEkhaki4	0.0840655
1178	cg00155535	Occasionally.use.of.air.conditioning.in.summer	MEkhaki4	0.0840655
1179	cg07119067	Occasionally.use.of.air.conditioning.in.summer	MEkhaki4	0.0840655
1180	cg07293736	Occasionally.use.of.air.conditioning.in.summer	MEkhaki4	0.0840655
1181	cg14525755	Occasionally.use.of.air.conditioning.in.summer	MEkhaki4	0.0840655
1182	cg21858108	Occasionally.use.of.air.conditioning.in.winter	MEkhaki4	0.0114379
1183	cg00155535	Occasionally.use.of.air.conditioning.in.winter	MEkhaki4	0.0114379
1184	cg07119067	Occasionally.use.of.air.conditioning.in.winter	MEkhaki4	0.0114379
1185	cg07293736	Occasionally.use.of.air.conditioning.in.winter	MEkhaki4	0.0114379
1186	cg14525755	Occasionally.use.of.air.conditioning.in.winter	MEkhaki4	0.0114379
1187	cg21858108	UA	MEkhaki4	0.0169539
1188	cg00155535	UA	MEkhaki4	0.0169539
1189	cg07119067	UA	MEkhaki4	0.0169539
1190	cg07293736	UA	MEkhaki4	0.0169539
1191	cg14525755	UA	MEkhaki4	0.0169539
1192	cg25828445	time.of.bearing.birth	MEdodgerblue3	0.0609102
1193	cg09651654	time.of.bearing.birth	MEdodgerblue3	0.0609102
1194	cg14906510	time.of.bearing.birth	MEdodgerblue3	0.0609102
1195	cg08587775	time.of.bearing.birth	MEdodgerblue3	0.0609102
1196	cg10578777	time.of.bearing.birth	MEdodgerblue3	0.0609102
1197	cg25828445	family.history.of.osteoporosis	MEdodgerblue3	0.030121
1198	cg09651654	family.history.of.osteoporosis	MEdodgerblue3	0.030121
1199	cg14906510	family.history.of.osteoporosis	MEdodgerblue3	0.030121
1200	cg08587775	family.history.of.osteoporosis	MEdodgerblue3	0.030121
1201	cg10578777	family.history.of.osteoporosis	MEdodgerblue3	0.030121
1202	cg25828445	family.history.of.cancer	MEdodgerblue3	0.0544074
1203	cg09651654	family.history.of.cancer	MEdodgerblue3	0.0544074
1204	cg14906510	family.history.of.cancer	MEdodgerblue3	0.0544074
1205	cg08587775	family.history.of.cancer	MEdodgerblue3	0.0544074
1206	cg10578777	family.history.of.cancer	MEdodgerblue3	0.0544074
1207	cg25828445	SP	MEdodgerblue3	0.0811725
1208	cg09651654	SP	MEdodgerblue3	0.0811725
1209	cg14906510	SP	MEdodgerblue3	0.0811725
1210	cg08587775	SP	MEdodgerblue3	0.0811725
1211	cg10578777	SP	MEdodgerblue3	0.0811725
1212	cg25828445	history.of.hyperlipidemia	MEdodgerblue3	0.023695
1213	cg09651654	history.of.hyperlipidemia	MEdodgerblue3	0.023695
1214	cg14906510	history.of.hyperlipidemia	MEdodgerblue3	0.023695
1215	cg08587775	history.of.hyperlipidemia	MEdodgerblue3	0.023695
1216	cg10578777	history.of.hyperlipidemia	MEdodgerblue3	0.023695
1217	cg25828445	history.of.LDH	MEdodgerblue3	0.0200304
1218	cg09651654	history.of.LDH	MEdodgerblue3	0.0200304
1219	cg14906510	history.of.LDH	MEdodgerblue3	0.0200304
1220	cg08587775	history.of.LDH	MEdodgerblue3	0.0200304
1221	cg10578777	history.of.LDH	MEdodgerblue3	0.0200304
1222	cg25828445	history.of.LSS	MEdodgerblue3	4.60599e-05
1223	cg09651654	history.of.LSS	MEdodgerblue3	4.60599e-05
1224	cg14906510	history.of.LSS	MEdodgerblue3	4.60599e-05
1225	cg08587775	history.of.LSS	MEdodgerblue3	4.60599e-05
1226	cg10578777	history.of.LSS	MEdodgerblue3	4.60599e-05
1227	cg25828445	history.of.DN	MEdodgerblue3	0.0538353
1228	cg09651654	history.of.DN	MEdodgerblue3	0.0538353
1229	cg14906510	history.of.DN	MEdodgerblue3	0.0538353
1230	cg08587775	history.of.DN	MEdodgerblue3	0.0538353
1231	cg10578777	history.of.DN	MEdodgerblue3	0.0538353
1232	cg25828445	medication.history.of.VD	MEdodgerblue3	0.0241929
1233	cg09651654	medication.history.of.VD	MEdodgerblue3	0.0241929
1234	cg14906510	medication.history.of.VD	MEdodgerblue3	0.0241929
1235	cg08587775	medication.history.of.VD	MEdodgerblue3	0.0241929
1236	cg10578777	medication.history.of.VD	MEdodgerblue3	0.0241929
1237	cg25828445	medication.history.of.glucocorticoid	MEdodgerblue3	0.00755893
1238	cg09651654	medication.history.of.glucocorticoid	MEdodgerblue3	0.00755893
1239	cg14906510	medication.history.of.glucocorticoid	MEdodgerblue3	0.00755893
1240	cg08587775	medication.history.of.glucocorticoid	MEdodgerblue3	0.00755893
1241	cg10578777	medication.history.of.glucocorticoid	MEdodgerblue3	0.00755893
1242	cg25828445	medication.history.of.other.drugs	MEdodgerblue3	0.0162636
1243	cg09651654	medication.history.of.other.drugs	MEdodgerblue3	0.0162636
1244	cg14906510	medication.history.of.other.drugs	MEdodgerblue3	0.0162636
1245	cg08587775	medication.history.of.other.drugs	MEdodgerblue3	0.0162636
1246	cg10578777	medication.history.of.other.drugs	MEdodgerblue3	0.0162636
1247	cg25828445	Occasionally.use.of.air.conditioning.in.summer	MEdodgerblue3	0.0113573
1248	cg09651654	Occasionally.use.of.air.conditioning.in.summer	MEdodgerblue3	0.0113573
1249	cg14906510	Occasionally.use.of.air.conditioning.in.summer	MEdodgerblue3	0.0113573
1250	cg08587775	Occasionally.use.of.air.conditioning.in.summer	MEdodgerblue3	0.0113573
1251	cg10578777	Occasionally.use.of.air.conditioning.in.summer	MEdodgerblue3	0.0113573
1252	cg25828445	sweeping	MEdodgerblue3	0.0606766
1253	cg09651654	sweeping	MEdodgerblue3	0.0606766
1254	cg14906510	sweeping	MEdodgerblue3	0.0606766
1255	cg08587775	sweeping	MEdodgerblue3	0.0606766
1256	cg10578777	sweeping	MEdodgerblue3	0.0606766
1257	cg05373962	family.history.of.diabetes	MEmediumpurple1	0.0615714
1258	cg26010942	family.history.of.diabetes	MEmediumpurple1	0.0615714
1259	cg15338516	family.history.of.diabetes	MEmediumpurple1	0.0615714
1260	cg08887746	family.history.of.diabetes	MEmediumpurple1	0.0615714
1261	cg07959070	family.history.of.diabetes	MEmediumpurple1	0.0615714
1262	cg10356904	family.history.of.diabetes	MEmediumpurple1	0.0615714
1263	cg18527739	family.history.of.diabetes	MEmediumpurple1	0.0615714
1264	cg08764937	family.history.of.diabetes	MEmediumpurple1	0.0615714
1265	cg20744362	family.history.of.diabetes	MEmediumpurple1	0.0615714
1266	cg15245556	family.history.of.diabetes	MEmediumpurple1	0.0615714
1267	cg05373962	Height	MEmediumpurple1	0.0758803
1268	cg26010942	Height	MEmediumpurple1	0.0758803
1269	cg15338516	Height	MEmediumpurple1	0.0758803
1270	cg08887746	Height	MEmediumpurple1	0.0758803
1271	cg07959070	Height	MEmediumpurple1	0.0758803
1272	cg10356904	Height	MEmediumpurple1	0.0758803
1273	cg18527739	Height	MEmediumpurple1	0.0758803
1274	cg08764937	Height	MEmediumpurple1	0.0758803
1275	cg20744362	Height	MEmediumpurple1	0.0758803
1276	cg15245556	Height	MEmediumpurple1	0.0758803
1277	cg05373962	history.of.hyperthyroidism	MEmediumpurple1	0.0241851
1278	cg26010942	history.of.hyperthyroidism	MEmediumpurple1	0.0241851
1279	cg15338516	history.of.hyperthyroidism	MEmediumpurple1	0.0241851
1280	cg08887746	history.of.hyperthyroidism	MEmediumpurple1	0.0241851
1281	cg07959070	history.of.hyperthyroidism	MEmediumpurple1	0.0241851
1282	cg10356904	history.of.hyperthyroidism	MEmediumpurple1	0.0241851
1283	cg18527739	history.of.hyperthyroidism	MEmediumpurple1	0.0241851
1284	cg08764937	history.of.hyperthyroidism	MEmediumpurple1	0.0241851
1285	cg20744362	history.of.hyperthyroidism	MEmediumpurple1	0.0241851
1286	cg15245556	history.of.hyperthyroidism	MEmediumpurple1	0.0241851
1287	cg05373962	history.of.LDH	MEmediumpurple1	0.045563
1288	cg26010942	history.of.LDH	MEmediumpurple1	0.045563
1289	cg15338516	history.of.LDH	MEmediumpurple1	0.045563
1290	cg08887746	history.of.LDH	MEmediumpurple1	0.045563
1291	cg07959070	history.of.LDH	MEmediumpurple1	0.045563
1292	cg10356904	history.of.LDH	MEmediumpurple1	0.045563
1293	cg18527739	history.of.LDH	MEmediumpurple1	0.045563
1294	cg08764937	history.of.LDH	MEmediumpurple1	0.045563
1295	cg20744362	history.of.LDH	MEmediumpurple1	0.045563
1296	cg15245556	history.of.LDH	MEmediumpurple1	0.045563
1297	cg05373962	history.of.LSS	MEmediumpurple1	0.0369324
1298	cg26010942	history.of.LSS	MEmediumpurple1	0.0369324
1299	cg15338516	history.of.LSS	MEmediumpurple1	0.0369324
1300	cg08887746	history.of.LSS	MEmediumpurple1	0.0369324
1301	cg07959070	history.of.LSS	MEmediumpurple1	0.0369324
1302	cg10356904	history.of.LSS	MEmediumpurple1	0.0369324
1303	cg18527739	history.of.LSS	MEmediumpurple1	0.0369324
1304	cg08764937	history.of.LSS	MEmediumpurple1	0.0369324
1305	cg20744362	history.of.LSS	MEmediumpurple1	0.0369324
1306	cg15245556	history.of.LSS	MEmediumpurple1	0.0369324
1307	cg05373962	history.of.gastrohelcosis	MEmediumpurple1	0.0237134
1308	cg26010942	history.of.gastrohelcosis	MEmediumpurple1	0.0237134
1309	cg15338516	history.of.gastrohelcosis	MEmediumpurple1	0.0237134
1310	cg08887746	history.of.gastrohelcosis	MEmediumpurple1	0.0237134
1311	cg07959070	history.of.gastrohelcosis	MEmediumpurple1	0.0237134
1312	cg10356904	history.of.gastrohelcosis	MEmediumpurple1	0.0237134
1313	cg18527739	history.of.gastrohelcosis	MEmediumpurple1	0.0237134
1314	cg08764937	history.of.gastrohelcosis	MEmediumpurple1	0.0237134
1315	cg20744362	history.of.gastrohelcosis	MEmediumpurple1	0.0237134
1316	cg15245556	history.of.gastrohelcosis	MEmediumpurple1	0.0237134
1317	cg05373962	medication.history.of.glucocorticoid	MEmediumpurple1	0.0660592
1318	cg26010942	medication.history.of.glucocorticoid	MEmediumpurple1	0.0660592
1319	cg15338516	medication.history.of.glucocorticoid	MEmediumpurple1	0.0660592
1320	cg08887746	medication.history.of.glucocorticoid	MEmediumpurple1	0.0660592
1321	cg07959070	medication.history.of.glucocorticoid	MEmediumpurple1	0.0660592
1322	cg10356904	medication.history.of.glucocorticoid	MEmediumpurple1	0.0660592
1323	cg18527739	medication.history.of.glucocorticoid	MEmediumpurple1	0.0660592
1324	cg08764937	medication.history.of.glucocorticoid	MEmediumpurple1	0.0660592
1325	cg20744362	medication.history.of.glucocorticoid	MEmediumpurple1	0.0660592
1326	cg15245556	medication.history.of.glucocorticoid	MEmediumpurple1	0.0660592
1327	cg05373962	medication.history.of.other.drugs	MEmediumpurple1	0.00461329
1328	cg26010942	medication.history.of.other.drugs	MEmediumpurple1	0.00461329
1329	cg15338516	medication.history.of.other.drugs	MEmediumpurple1	0.00461329
1330	cg08887746	medication.history.of.other.drugs	MEmediumpurple1	0.00461329
1331	cg07959070	medication.history.of.other.drugs	MEmediumpurple1	0.00461329
1332	cg10356904	medication.history.of.other.drugs	MEmediumpurple1	0.00461329
1333	cg18527739	medication.history.of.other.drugs	MEmediumpurple1	0.00461329
1334	cg08764937	medication.history.of.other.drugs	MEmediumpurple1	0.00461329
1335	cg20744362	medication.history.of.other.drugs	MEmediumpurple1	0.00461329
1336	cg15245556	medication.history.of.other.drugs	MEmediumpurple1	0.00461329
1337	cg05373962	ALB	MEmediumpurple1	0.0338261
1338	cg26010942	ALB	MEmediumpurple1	0.0338261
1339	cg15338516	ALB	MEmediumpurple1	0.0338261
1340	cg08887746	ALB	MEmediumpurple1	0.0338261
1341	cg07959070	ALB	MEmediumpurple1	0.0338261
1342	cg10356904	ALB	MEmediumpurple1	0.0338261
1343	cg18527739	ALB	MEmediumpurple1	0.0338261
1344	cg08764937	ALB	MEmediumpurple1	0.0338261
1345	cg20744362	ALB	MEmediumpurple1	0.0338261
1346	cg15245556	ALB	MEmediumpurple1	0.0338261
1347	cg05373962	A.G	MEmediumpurple1	0.00237146
1348	cg26010942	A.G	MEmediumpurple1	0.00237146
1349	cg15338516	A.G	MEmediumpurple1	0.00237146
1350	cg08887746	A.G	MEmediumpurple1	0.00237146
1351	cg07959070	A.G	MEmediumpurple1	0.00237146
1352	cg10356904	A.G	MEmediumpurple1	0.00237146
1353	cg18527739	A.G	MEmediumpurple1	0.00237146
1354	cg08764937	A.G	MEmediumpurple1	0.00237146
1355	cg20744362	A.G	MEmediumpurple1	0.00237146
1356	cg15245556	A.G	MEmediumpurple1	0.00237146
1357	cg20047349	family.history.of.CVD	MEblanchedalmond	0.0949056
1358	cg02881788	family.history.of.CVD	MEblanchedalmond	0.0949056
1359	cg19423402	family.history.of.CVD	MEblanchedalmond	0.0949056
1360	cg14882966	family.history.of.CVD	MEblanchedalmond	0.0949056
1361	Megamonas_funiformis	family.history.of.CVD	MEblanchedalmond	0.0949056
1362	Megamonas_hypermegale	family.history.of.CVD	MEblanchedalmond	0.0949056
1363	cg20047349	family.history.of.cerebrovascular.disease	MEblanchedalmond	0.0556286
1364	cg02881788	family.history.of.cerebrovascular.disease	MEblanchedalmond	0.0556286
1365	cg19423402	family.history.of.cerebrovascular.disease	MEblanchedalmond	0.0556286
1366	cg14882966	family.history.of.cerebrovascular.disease	MEblanchedalmond	0.0556286
1367	Megamonas_funiformis	family.history.of.cerebrovascular.disease	MEblanchedalmond	0.0556286
1368	Megamonas_hypermegale	family.history.of.cerebrovascular.disease	MEblanchedalmond	0.0556286
1369	cg20047349	history.of.coronary.heart.disease	MEblanchedalmond	0.0836306
1370	cg02881788	history.of.coronary.heart.disease	MEblanchedalmond	0.0836306
1371	cg19423402	history.of.coronary.heart.disease	MEblanchedalmond	0.0836306
1372	cg14882966	history.of.coronary.heart.disease	MEblanchedalmond	0.0836306
1373	Megamonas_funiformis	history.of.coronary.heart.disease	MEblanchedalmond	0.0836306
1374	Megamonas_hypermegale	history.of.coronary.heart.disease	MEblanchedalmond	0.0836306
1375	cg20047349	history.of.hypertension	MEblanchedalmond	0.0860668
1376	cg02881788	history.of.hypertension	MEblanchedalmond	0.0860668
1377	cg19423402	history.of.hypertension	MEblanchedalmond	0.0860668
1378	cg14882966	history.of.hypertension	MEblanchedalmond	0.0860668
1379	Megamonas_funiformis	history.of.hypertension	MEblanchedalmond	0.0860668
1380	Megamonas_hypermegale	history.of.hypertension	MEblanchedalmond	0.0860668
1381	cg20047349	history.of.hypothyroidism	MEblanchedalmond	0.0586927
1382	cg02881788	history.of.hypothyroidism	MEblanchedalmond	0.0586927
1383	cg19423402	history.of.hypothyroidism	MEblanchedalmond	0.0586927
1384	cg14882966	history.of.hypothyroidism	MEblanchedalmond	0.0586927
1385	Megamonas_funiformis	history.of.hypothyroidism	MEblanchedalmond	0.0586927
1386	Megamonas_hypermegale	history.of.hypothyroidism	MEblanchedalmond	0.0586927
1387	cg20047349	history.of.gout	MEblanchedalmond	0.0382044
1388	cg02881788	history.of.gout	MEblanchedalmond	0.0382044
1389	cg19423402	history.of.gout	MEblanchedalmond	0.0382044
1390	cg14882966	history.of.gout	MEblanchedalmond	0.0382044
1391	Megamonas_funiformis	history.of.gout	MEblanchedalmond	0.0382044
1392	Megamonas_hypermegale	history.of.gout	MEblanchedalmond	0.0382044
1393	cg20047349	history.of.CKD	MEblanchedalmond	0.0661766
1394	cg02881788	history.of.CKD	MEblanchedalmond	0.0661766
1395	cg19423402	history.of.CKD	MEblanchedalmond	0.0661766
1396	cg14882966	history.of.CKD	MEblanchedalmond	0.0661766
1397	Megamonas_funiformis	history.of.CKD	MEblanchedalmond	0.0661766
1398	Megamonas_hypermegale	history.of.CKD	MEblanchedalmond	0.0661766
1399	cg20047349	history.of.hepatitis.A	MEblanchedalmond	0.0185572
1400	cg02881788	history.of.hepatitis.A	MEblanchedalmond	0.0185572
1401	cg19423402	history.of.hepatitis.A	MEblanchedalmond	0.0185572
1402	cg14882966	history.of.hepatitis.A	MEblanchedalmond	0.0185572
1403	Megamonas_funiformis	history.of.hepatitis.A	MEblanchedalmond	0.0185572
1404	Megamonas_hypermegale	history.of.hepatitis.A	MEblanchedalmond	0.0185572
1405	cg20047349	medication.history.of.glucocorticoid	MEblanchedalmond	0.0260844
1406	cg02881788	medication.history.of.glucocorticoid	MEblanchedalmond	0.0260844
1407	cg19423402	medication.history.of.glucocorticoid	MEblanchedalmond	0.0260844
1408	cg14882966	medication.history.of.glucocorticoid	MEblanchedalmond	0.0260844
1409	Megamonas_funiformis	medication.history.of.glucocorticoid	MEblanchedalmond	0.0260844
1410	Megamonas_hypermegale	medication.history.of.glucocorticoid	MEblanchedalmond	0.0260844
1411	cg20047349	medication.history.of.aspirin	MEblanchedalmond	0.0761781
1412	cg02881788	medication.history.of.aspirin	MEblanchedalmond	0.0761781
1413	cg19423402	medication.history.of.aspirin	MEblanchedalmond	0.0761781
1414	cg14882966	medication.history.of.aspirin	MEblanchedalmond	0.0761781
1415	Megamonas_funiformis	medication.history.of.aspirin	MEblanchedalmond	0.0761781
1416	Megamonas_hypermegale	medication.history.of.aspirin	MEblanchedalmond	0.0761781
1417	cg20047349	medication.history.of.hypotensive.drug.1	MEblanchedalmond	0.0478442
1418	cg02881788	medication.history.of.hypotensive.drug.1	MEblanchedalmond	0.0478442
1419	cg19423402	medication.history.of.hypotensive.drug.1	MEblanchedalmond	0.0478442
1420	cg14882966	medication.history.of.hypotensive.drug.1	MEblanchedalmond	0.0478442
1421	Megamonas_funiformis	medication.history.of.hypotensive.drug.1	MEblanchedalmond	0.0478442
1422	Megamonas_hypermegale	medication.history.of.hypotensive.drug.1	MEblanchedalmond	0.0478442
1423	cg20047349	medication.history.of.lipid.lowering.drug.1	MEblanchedalmond	0.0906404
1424	cg02881788	medication.history.of.lipid.lowering.drug.1	MEblanchedalmond	0.0906404
1425	cg19423402	medication.history.of.lipid.lowering.drug.1	MEblanchedalmond	0.0906404
1426	cg14882966	medication.history.of.lipid.lowering.drug.1	MEblanchedalmond	0.0906404
1427	Megamonas_funiformis	medication.history.of.lipid.lowering.drug.1	MEblanchedalmond	0.0906404
1428	Megamonas_hypermegale	medication.history.of.lipid.lowering.drug.1	MEblanchedalmond	0.0906404
1429	cg20047349	dust.exposure	MEblanchedalmond	0.0781112
1430	cg02881788	dust.exposure	MEblanchedalmond	0.0781112
1431	cg19423402	dust.exposure	MEblanchedalmond	0.0781112
1432	cg14882966	dust.exposure	MEblanchedalmond	0.0781112
1433	Megamonas_funiformis	dust.exposure	MEblanchedalmond	0.0781112
1434	Megamonas_hypermegale	dust.exposure	MEblanchedalmond	0.0781112
1435	cg20047349	frying.at.home	MEblanchedalmond	0.0175493
1436	cg02881788	frying.at.home	MEblanchedalmond	0.0175493
1437	cg19423402	frying.at.home	MEblanchedalmond	0.0175493
1438	cg14882966	frying.at.home	MEblanchedalmond	0.0175493
1439	Megamonas_funiformis	frying.at.home	MEblanchedalmond	0.0175493
1440	Megamonas_hypermegale	frying.at.home	MEblanchedalmond	0.0175493
1441	cg20047349	FN.BMD	MEblanchedalmond	0.00900187
1442	cg02881788	FN.BMD	MEblanchedalmond	0.00900187
1443	cg19423402	FN.BMD	MEblanchedalmond	0.00900187
1444	cg14882966	FN.BMD	MEblanchedalmond	0.00900187
1445	Megamonas_funiformis	FN.BMD	MEblanchedalmond	0.00900187
1446	Megamonas_hypermegale	FN.BMD	MEblanchedalmond	0.00900187
1447	cg20047349	FN.BMDT	MEblanchedalmond	0.0200841
1448	cg02881788	FN.BMDT	MEblanchedalmond	0.0200841
1449	cg19423402	FN.BMDT	MEblanchedalmond	0.0200841
1450	cg14882966	FN.BMDT	MEblanchedalmond	0.0200841
1451	Megamonas_funiformis	FN.BMDT	MEblanchedalmond	0.0200841
1452	Megamonas_hypermegale	FN.BMDT	MEblanchedalmond	0.0200841
1453	cg20047349	FN.BMDZ	MEblanchedalmond	0.0706689
1454	cg02881788	FN.BMDZ	MEblanchedalmond	0.0706689
1455	cg19423402	FN.BMDZ	MEblanchedalmond	0.0706689
1456	cg14882966	FN.BMDZ	MEblanchedalmond	0.0706689
1457	Megamonas_funiformis	FN.BMDZ	MEblanchedalmond	0.0706689
1458	Megamonas_hypermegale	FN.BMDZ	MEblanchedalmond	0.0706689
1459	cg20047349	TH.BMD	MEblanchedalmond	0.025609
1460	cg02881788	TH.BMD	MEblanchedalmond	0.025609
1461	cg19423402	TH.BMD	MEblanchedalmond	0.025609
1462	cg14882966	TH.BMD	MEblanchedalmond	0.025609
1463	Megamonas_funiformis	TH.BMD	MEblanchedalmond	0.025609
1464	Megamonas_hypermegale	TH.BMD	MEblanchedalmond	0.025609
1465	cg20047349	TH.BMDT	MEblanchedalmond	0.0413667
1466	cg02881788	TH.BMDT	MEblanchedalmond	0.0413667
1467	cg19423402	TH.BMDT	MEblanchedalmond	0.0413667
1468	cg14882966	TH.BMDT	MEblanchedalmond	0.0413667
1469	Megamonas_funiformis	TH.BMDT	MEblanchedalmond	0.0413667
1470	Megamonas_hypermegale	TH.BMDT	MEblanchedalmond	0.0413667
1471	cg20047349	AST.ALT	MEblanchedalmond	0.0903548
1472	cg02881788	AST.ALT	MEblanchedalmond	0.0903548
1473	cg19423402	AST.ALT	MEblanchedalmond	0.0903548
1474	cg14882966	AST.ALT	MEblanchedalmond	0.0903548
1475	Megamonas_funiformis	AST.ALT	MEblanchedalmond	0.0903548
1476	Megamonas_hypermegale	AST.ALT	MEblanchedalmond	0.0903548
1477	cg00667525	Height	MEtan3	0.0708394
1478	cg15007983	Height	MEtan3	0.0708394
1479	cg04657146	Height	MEtan3	0.0708394
1480	cg23899408	Height	MEtan3	0.0708394
1481	cg25234359	Height	MEtan3	0.0708394
1482	cg06417478	Height	MEtan3	0.0708394
1483	cg11738485	Height	MEtan3	0.0708394
1484	cg00667525	Waistline	MEtan3	0.0173535
1485	cg15007983	Waistline	MEtan3	0.0173535
1486	cg04657146	Waistline	MEtan3	0.0173535
1487	cg23899408	Waistline	MEtan3	0.0173535
1488	cg25234359	Waistline	MEtan3	0.0173535
1489	cg06417478	Waistline	MEtan3	0.0173535
1490	cg11738485	Waistline	MEtan3	0.0173535
1491	cg00667525	history.of.CKD	MEtan3	0.00932641
1492	cg15007983	history.of.CKD	MEtan3	0.00932641
1493	cg04657146	history.of.CKD	MEtan3	0.00932641
1494	cg23899408	history.of.CKD	MEtan3	0.00932641
1495	cg25234359	history.of.CKD	MEtan3	0.00932641
1496	cg06417478	history.of.CKD	MEtan3	0.00932641
1497	cg11738485	history.of.CKD	MEtan3	0.00932641
1498	cg00667525	history.of.DN	MEtan3	0.0594935
1499	cg15007983	history.of.DN	MEtan3	0.0594935
1500	cg04657146	history.of.DN	MEtan3	0.0594935
1501	cg23899408	history.of.DN	MEtan3	0.0594935
1502	cg25234359	history.of.DN	MEtan3	0.0594935
1503	cg06417478	history.of.DN	MEtan3	0.0594935
1504	cg11738485	history.of.DN	MEtan3	0.0594935
1505	cg00667525	history.of.gastrohelcosis	MEtan3	0.0245342
1506	cg15007983	history.of.gastrohelcosis	MEtan3	0.0245342
1507	cg04657146	history.of.gastrohelcosis	MEtan3	0.0245342
1508	cg23899408	history.of.gastrohelcosis	MEtan3	0.0245342
1509	cg25234359	history.of.gastrohelcosis	MEtan3	0.0245342
1510	cg06417478	history.of.gastrohelcosis	MEtan3	0.0245342
1511	cg11738485	history.of.gastrohelcosis	MEtan3	0.0245342
1512	cg00667525	medication.history.of.VD	MEtan3	0.000843477
1513	cg15007983	medication.history.of.VD	MEtan3	0.000843477
1514	cg04657146	medication.history.of.VD	MEtan3	0.000843477
1515	cg23899408	medication.history.of.VD	MEtan3	0.000843477
1516	cg25234359	medication.history.of.VD	MEtan3	0.000843477
1517	cg06417478	medication.history.of.VD	MEtan3	0.000843477
1518	cg11738485	medication.history.of.VD	MEtan3	0.000843477
1519	cg12081329	time.of.pregnancy	MEdarkseagreen4	0.0897337
1520	cg27438200	time.of.pregnancy	MEdarkseagreen4	0.0897337
1521	cg07612827	time.of.pregnancy	MEdarkseagreen4	0.0897337
1522	cg11254578	time.of.pregnancy	MEdarkseagreen4	0.0897337
1523	cg24245216	time.of.pregnancy	MEdarkseagreen4	0.0897337
1524	cg16966496	time.of.pregnancy	MEdarkseagreen4	0.0897337
1525	cg21513088	time.of.pregnancy	MEdarkseagreen4	0.0897337
1526	cg13455704	time.of.pregnancy	MEdarkseagreen4	0.0897337
1527	cg03597174	time.of.pregnancy	MEdarkseagreen4	0.0897337
1528	cg09025741	time.of.pregnancy	MEdarkseagreen4	0.0897337
1529	cg27408471	time.of.pregnancy	MEdarkseagreen4	0.0897337
1530	cg14877718	time.of.pregnancy	MEdarkseagreen4	0.0897337
1531	cg13533448	time.of.pregnancy	MEdarkseagreen4	0.0897337
1532	cg05360714	time.of.pregnancy	MEdarkseagreen4	0.0897337
1533	cg11678027	time.of.pregnancy	MEdarkseagreen4	0.0897337
1534	cg15788369	time.of.pregnancy	MEdarkseagreen4	0.0897337
1535	cg12081329	time.of.bearing.birth	MEdarkseagreen4	0.0701679
1536	cg27438200	time.of.bearing.birth	MEdarkseagreen4	0.0701679
1537	cg07612827	time.of.bearing.birth	MEdarkseagreen4	0.0701679
1538	cg11254578	time.of.bearing.birth	MEdarkseagreen4	0.0701679
1539	cg24245216	time.of.bearing.birth	MEdarkseagreen4	0.0701679
1540	cg16966496	time.of.bearing.birth	MEdarkseagreen4	0.0701679
1541	cg21513088	time.of.bearing.birth	MEdarkseagreen4	0.0701679
1542	cg13455704	time.of.bearing.birth	MEdarkseagreen4	0.0701679
1543	cg03597174	time.of.bearing.birth	MEdarkseagreen4	0.0701679
1544	cg09025741	time.of.bearing.birth	MEdarkseagreen4	0.0701679
1545	cg27408471	time.of.bearing.birth	MEdarkseagreen4	0.0701679
1546	cg14877718	time.of.bearing.birth	MEdarkseagreen4	0.0701679
1547	cg13533448	time.of.bearing.birth	MEdarkseagreen4	0.0701679
1548	cg05360714	time.of.bearing.birth	MEdarkseagreen4	0.0701679
1549	cg11678027	time.of.bearing.birth	MEdarkseagreen4	0.0701679
1550	cg15788369	time.of.bearing.birth	MEdarkseagreen4	0.0701679
1551	cg12081329	history.of.gout	MEdarkseagreen4	0.00103269
1552	cg27438200	history.of.gout	MEdarkseagreen4	0.00103269
1553	cg07612827	history.of.gout	MEdarkseagreen4	0.00103269
1554	cg11254578	history.of.gout	MEdarkseagreen4	0.00103269
1555	cg24245216	history.of.gout	MEdarkseagreen4	0.00103269
1556	cg16966496	history.of.gout	MEdarkseagreen4	0.00103269
1557	cg21513088	history.of.gout	MEdarkseagreen4	0.00103269
1558	cg13455704	history.of.gout	MEdarkseagreen4	0.00103269
1559	cg03597174	history.of.gout	MEdarkseagreen4	0.00103269
1560	cg09025741	history.of.gout	MEdarkseagreen4	0.00103269
1561	cg27408471	history.of.gout	MEdarkseagreen4	0.00103269
1562	cg14877718	history.of.gout	MEdarkseagreen4	0.00103269
1563	cg13533448	history.of.gout	MEdarkseagreen4	0.00103269
1564	cg05360714	history.of.gout	MEdarkseagreen4	0.00103269
1565	cg11678027	history.of.gout	MEdarkseagreen4	0.00103269
1566	cg15788369	history.of.gout	MEdarkseagreen4	0.00103269
1567	cg12081329	history.of.CKD	MEdarkseagreen4	0.00438473
1568	cg27438200	history.of.CKD	MEdarkseagreen4	0.00438473
1569	cg07612827	history.of.CKD	MEdarkseagreen4	0.00438473
1570	cg11254578	history.of.CKD	MEdarkseagreen4	0.00438473
1571	cg24245216	history.of.CKD	MEdarkseagreen4	0.00438473
1572	cg16966496	history.of.CKD	MEdarkseagreen4	0.00438473
1573	cg21513088	history.of.CKD	MEdarkseagreen4	0.00438473
1574	cg13455704	history.of.CKD	MEdarkseagreen4	0.00438473
1575	cg03597174	history.of.CKD	MEdarkseagreen4	0.00438473
1576	cg09025741	history.of.CKD	MEdarkseagreen4	0.00438473
1577	cg27408471	history.of.CKD	MEdarkseagreen4	0.00438473
1578	cg14877718	history.of.CKD	MEdarkseagreen4	0.00438473
1579	cg13533448	history.of.CKD	MEdarkseagreen4	0.00438473
1580	cg05360714	history.of.CKD	MEdarkseagreen4	0.00438473
1581	cg11678027	history.of.CKD	MEdarkseagreen4	0.00438473
1582	cg15788369	history.of.CKD	MEdarkseagreen4	0.00438473
1583	cg12081329	history.of.DN	MEdarkseagreen4	0.0189853
1584	cg27438200	history.of.DN	MEdarkseagreen4	0.0189853
1585	cg07612827	history.of.DN	MEdarkseagreen4	0.0189853
1586	cg11254578	history.of.DN	MEdarkseagreen4	0.0189853
1587	cg24245216	history.of.DN	MEdarkseagreen4	0.0189853
1588	cg16966496	history.of.DN	MEdarkseagreen4	0.0189853
1589	cg21513088	history.of.DN	MEdarkseagreen4	0.0189853
1590	cg13455704	history.of.DN	MEdarkseagreen4	0.0189853
1591	cg03597174	history.of.DN	MEdarkseagreen4	0.0189853
1592	cg09025741	history.of.DN	MEdarkseagreen4	0.0189853
1593	cg27408471	history.of.DN	MEdarkseagreen4	0.0189853
1594	cg14877718	history.of.DN	MEdarkseagreen4	0.0189853
1595	cg13533448	history.of.DN	MEdarkseagreen4	0.0189853
1596	cg05360714	history.of.DN	MEdarkseagreen4	0.0189853
1597	cg11678027	history.of.DN	MEdarkseagreen4	0.0189853
1598	cg15788369	history.of.DN	MEdarkseagreen4	0.0189853
1599	cg12081329	floor	MEdarkseagreen4	0.0161487
1600	cg27438200	floor	MEdarkseagreen4	0.0161487
1601	cg07612827	floor	MEdarkseagreen4	0.0161487
1602	cg11254578	floor	MEdarkseagreen4	0.0161487
1603	cg24245216	floor	MEdarkseagreen4	0.0161487
1604	cg16966496	floor	MEdarkseagreen4	0.0161487
1605	cg21513088	floor	MEdarkseagreen4	0.0161487
1606	cg13455704	floor	MEdarkseagreen4	0.0161487
1607	cg03597174	floor	MEdarkseagreen4	0.0161487
1608	cg09025741	floor	MEdarkseagreen4	0.0161487
1609	cg27408471	floor	MEdarkseagreen4	0.0161487
1610	cg14877718	floor	MEdarkseagreen4	0.0161487
1611	cg13533448	floor	MEdarkseagreen4	0.0161487
1612	cg05360714	floor	MEdarkseagreen4	0.0161487
1613	cg11678027	floor	MEdarkseagreen4	0.0161487
1614	cg15788369	floor	MEdarkseagreen4	0.0161487
1615	cg12081329	dust.exposure	MEdarkseagreen4	0.0412478
1616	cg27438200	dust.exposure	MEdarkseagreen4	0.0412478
1617	cg07612827	dust.exposure	MEdarkseagreen4	0.0412478
1618	cg11254578	dust.exposure	MEdarkseagreen4	0.0412478
1619	cg24245216	dust.exposure	MEdarkseagreen4	0.0412478
1620	cg16966496	dust.exposure	MEdarkseagreen4	0.0412478
1621	cg21513088	dust.exposure	MEdarkseagreen4	0.0412478
1622	cg13455704	dust.exposure	MEdarkseagreen4	0.0412478
1623	cg03597174	dust.exposure	MEdarkseagreen4	0.0412478
1624	cg09025741	dust.exposure	MEdarkseagreen4	0.0412478
1625	cg27408471	dust.exposure	MEdarkseagreen4	0.0412478
1626	cg14877718	dust.exposure	MEdarkseagreen4	0.0412478
1627	cg13533448	dust.exposure	MEdarkseagreen4	0.0412478
1628	cg05360714	dust.exposure	MEdarkseagreen4	0.0412478
1629	cg11678027	dust.exposure	MEdarkseagreen4	0.0412478
1630	cg15788369	dust.exposure	MEdarkseagreen4	0.0412478
1631	cg12081329	smoking.in.door	MEdarkseagreen4	0.08427
1632	cg27438200	smoking.in.door	MEdarkseagreen4	0.08427
1633	cg07612827	smoking.in.door	MEdarkseagreen4	0.08427
1634	cg11254578	smoking.in.door	MEdarkseagreen4	0.08427
1635	cg24245216	smoking.in.door	MEdarkseagreen4	0.08427
1636	cg16966496	smoking.in.door	MEdarkseagreen4	0.08427
1637	cg21513088	smoking.in.door	MEdarkseagreen4	0.08427
1638	cg13455704	smoking.in.door	MEdarkseagreen4	0.08427
1639	cg03597174	smoking.in.door	MEdarkseagreen4	0.08427
1640	cg09025741	smoking.in.door	MEdarkseagreen4	0.08427
1641	cg27408471	smoking.in.door	MEdarkseagreen4	0.08427
1642	cg14877718	smoking.in.door	MEdarkseagreen4	0.08427
1643	cg13533448	smoking.in.door	MEdarkseagreen4	0.08427
1644	cg05360714	smoking.in.door	MEdarkseagreen4	0.08427
1645	cg11678027	smoking.in.door	MEdarkseagreen4	0.08427
1646	cg15788369	smoking.in.door	MEdarkseagreen4	0.08427
1647	cg12081329	UA	MEdarkseagreen4	0.088089
1648	cg27438200	UA	MEdarkseagreen4	0.088089
1649	cg07612827	UA	MEdarkseagreen4	0.088089
1650	cg11254578	UA	MEdarkseagreen4	0.088089
1651	cg24245216	UA	MEdarkseagreen4	0.088089
1652	cg16966496	UA	MEdarkseagreen4	0.088089
1653	cg21513088	UA	MEdarkseagreen4	0.088089
1654	cg13455704	UA	MEdarkseagreen4	0.088089
1655	cg03597174	UA	MEdarkseagreen4	0.088089
1656	cg09025741	UA	MEdarkseagreen4	0.088089
1657	cg27408471	UA	MEdarkseagreen4	0.088089
1658	cg14877718	UA	MEdarkseagreen4	0.088089
1659	cg13533448	UA	MEdarkseagreen4	0.088089
1660	cg05360714	UA	MEdarkseagreen4	0.088089
1661	cg11678027	UA	MEdarkseagreen4	0.088089
1662	cg15788369	UA	MEdarkseagreen4	0.088089
1663	cg25153852	Gender	MEmaroon	0.0534069
1664	cg09052401	Gender	MEmaroon	0.0534069
1665	cg01416229	Gender	MEmaroon	0.0534069
1666	cg10351869	Gender	MEmaroon	0.0534069
1667	cg00597623	Gender	MEmaroon	0.0534069
1668	cg00555420	Gender	MEmaroon	0.0534069
1669	cg23613051	Gender	MEmaroon	0.0534069
1670	cg19777540	Gender	MEmaroon	0.0534069
1671	cg16059161	Gender	MEmaroon	0.0534069
1672	cg10756887	Gender	MEmaroon	0.0534069
1673	cg23145472	Gender	MEmaroon	0.0534069
1674	cg17636538	Gender	MEmaroon	0.0534069
1675	cg22198044	Gender	MEmaroon	0.0534069
1676	cg03834411	Gender	MEmaroon	0.0534069
1677	cg10403753	Gender	MEmaroon	0.0534069
1678	cg26764761	Gender	MEmaroon	0.0534069
1679	cg24508426	Gender	MEmaroon	0.0534069
1680	cg25153852	pausimenia	MEmaroon	0.0238502
1681	cg09052401	pausimenia	MEmaroon	0.0238502
1682	cg01416229	pausimenia	MEmaroon	0.0238502
1683	cg10351869	pausimenia	MEmaroon	0.0238502
1684	cg00597623	pausimenia	MEmaroon	0.0238502
1685	cg00555420	pausimenia	MEmaroon	0.0238502
1686	cg23613051	pausimenia	MEmaroon	0.0238502
1687	cg19777540	pausimenia	MEmaroon	0.0238502
1688	cg16059161	pausimenia	MEmaroon	0.0238502
1689	cg10756887	pausimenia	MEmaroon	0.0238502
1690	cg23145472	pausimenia	MEmaroon	0.0238502
1691	cg17636538	pausimenia	MEmaroon	0.0238502
1692	cg22198044	pausimenia	MEmaroon	0.0238502
1693	cg03834411	pausimenia	MEmaroon	0.0238502
1694	cg10403753	pausimenia	MEmaroon	0.0238502
1695	cg26764761	pausimenia	MEmaroon	0.0238502
1696	cg24508426	pausimenia	MEmaroon	0.0238502
1697	cg25153852	age.of.pausimenia	MEmaroon	0.0358854
1698	cg09052401	age.of.pausimenia	MEmaroon	0.0358854
1699	cg01416229	age.of.pausimenia	MEmaroon	0.0358854
1700	cg10351869	age.of.pausimenia	MEmaroon	0.0358854
1701	cg00597623	age.of.pausimenia	MEmaroon	0.0358854
1702	cg00555420	age.of.pausimenia	MEmaroon	0.0358854
1703	cg23613051	age.of.pausimenia	MEmaroon	0.0358854
1704	cg19777540	age.of.pausimenia	MEmaroon	0.0358854
1705	cg16059161	age.of.pausimenia	MEmaroon	0.0358854
1706	cg10756887	age.of.pausimenia	MEmaroon	0.0358854
1707	cg23145472	age.of.pausimenia	MEmaroon	0.0358854
1708	cg17636538	age.of.pausimenia	MEmaroon	0.0358854
1709	cg22198044	age.of.pausimenia	MEmaroon	0.0358854
1710	cg03834411	age.of.pausimenia	MEmaroon	0.0358854
1711	cg10403753	age.of.pausimenia	MEmaroon	0.0358854
1712	cg26764761	age.of.pausimenia	MEmaroon	0.0358854
1713	cg24508426	age.of.pausimenia	MEmaroon	0.0358854
1714	cg25153852	age.of.menarche	MEmaroon	0.0566361
1715	cg09052401	age.of.menarche	MEmaroon	0.0566361
1716	cg01416229	age.of.menarche	MEmaroon	0.0566361
1717	cg10351869	age.of.menarche	MEmaroon	0.0566361
1718	cg00597623	age.of.menarche	MEmaroon	0.0566361
1719	cg00555420	age.of.menarche	MEmaroon	0.0566361
1720	cg23613051	age.of.menarche	MEmaroon	0.0566361
1721	cg19777540	age.of.menarche	MEmaroon	0.0566361
1722	cg16059161	age.of.menarche	MEmaroon	0.0566361
1723	cg10756887	age.of.menarche	MEmaroon	0.0566361
1724	cg23145472	age.of.menarche	MEmaroon	0.0566361
1725	cg17636538	age.of.menarche	MEmaroon	0.0566361
1726	cg22198044	age.of.menarche	MEmaroon	0.0566361
1727	cg03834411	age.of.menarche	MEmaroon	0.0566361
1728	cg10403753	age.of.menarche	MEmaroon	0.0566361
1729	cg26764761	age.of.menarche	MEmaroon	0.0566361
1730	cg24508426	age.of.menarche	MEmaroon	0.0566361
1731	cg25153852	menstrual.cycle	MEmaroon	0.0587326
1732	cg09052401	menstrual.cycle	MEmaroon	0.0587326
1733	cg01416229	menstrual.cycle	MEmaroon	0.0587326
1734	cg10351869	menstrual.cycle	MEmaroon	0.0587326
1735	cg00597623	menstrual.cycle	MEmaroon	0.0587326
1736	cg00555420	menstrual.cycle	MEmaroon	0.0587326
1737	cg23613051	menstrual.cycle	MEmaroon	0.0587326
1738	cg19777540	menstrual.cycle	MEmaroon	0.0587326
1739	cg16059161	menstrual.cycle	MEmaroon	0.0587326
1740	cg10756887	menstrual.cycle	MEmaroon	0.0587326
1741	cg23145472	menstrual.cycle	MEmaroon	0.0587326
1742	cg17636538	menstrual.cycle	MEmaroon	0.0587326
1743	cg22198044	menstrual.cycle	MEmaroon	0.0587326
1744	cg03834411	menstrual.cycle	MEmaroon	0.0587326
1745	cg10403753	menstrual.cycle	MEmaroon	0.0587326
1746	cg26764761	menstrual.cycle	MEmaroon	0.0587326
1747	cg24508426	menstrual.cycle	MEmaroon	0.0587326
1748	cg25153852	menstrual.duration	MEmaroon	0.0327471
1749	cg09052401	menstrual.duration	MEmaroon	0.0327471
1750	cg01416229	menstrual.duration	MEmaroon	0.0327471
1751	cg10351869	menstrual.duration	MEmaroon	0.0327471
1752	cg00597623	menstrual.duration	MEmaroon	0.0327471
1753	cg00555420	menstrual.duration	MEmaroon	0.0327471
1754	cg23613051	menstrual.duration	MEmaroon	0.0327471
1755	cg19777540	menstrual.duration	MEmaroon	0.0327471
1756	cg16059161	menstrual.duration	MEmaroon	0.0327471
1757	cg10756887	menstrual.duration	MEmaroon	0.0327471
1758	cg23145472	menstrual.duration	MEmaroon	0.0327471
1759	cg17636538	menstrual.duration	MEmaroon	0.0327471
1760	cg22198044	menstrual.duration	MEmaroon	0.0327471
1761	cg03834411	menstrual.duration	MEmaroon	0.0327471
1762	cg10403753	menstrual.duration	MEmaroon	0.0327471
1763	cg26764761	menstrual.duration	MEmaroon	0.0327471
1764	cg24508426	menstrual.duration	MEmaroon	0.0327471
1765	cg25153852	first.pregnant.age	MEmaroon	0.0219407
1766	cg09052401	first.pregnant.age	MEmaroon	0.0219407
1767	cg01416229	first.pregnant.age	MEmaroon	0.0219407
1768	cg10351869	first.pregnant.age	MEmaroon	0.0219407
1769	cg00597623	first.pregnant.age	MEmaroon	0.0219407
1770	cg00555420	first.pregnant.age	MEmaroon	0.0219407
1771	cg23613051	first.pregnant.age	MEmaroon	0.0219407
1772	cg19777540	first.pregnant.age	MEmaroon	0.0219407
1773	cg16059161	first.pregnant.age	MEmaroon	0.0219407
1774	cg10756887	first.pregnant.age	MEmaroon	0.0219407
1775	cg23145472	first.pregnant.age	MEmaroon	0.0219407
1776	cg17636538	first.pregnant.age	MEmaroon	0.0219407
1777	cg22198044	first.pregnant.age	MEmaroon	0.0219407
1778	cg03834411	first.pregnant.age	MEmaroon	0.0219407
1779	cg10403753	first.pregnant.age	MEmaroon	0.0219407
1780	cg26764761	first.pregnant.age	MEmaroon	0.0219407
1781	cg24508426	first.pregnant.age	MEmaroon	0.0219407
1782	cg25153852	family.history.of.AD	MEmaroon	0.0589465
1783	cg09052401	family.history.of.AD	MEmaroon	0.0589465
1784	cg01416229	family.history.of.AD	MEmaroon	0.0589465
1785	cg10351869	family.history.of.AD	MEmaroon	0.0589465
1786	cg00597623	family.history.of.AD	MEmaroon	0.0589465
1787	cg00555420	family.history.of.AD	MEmaroon	0.0589465
1788	cg23613051	family.history.of.AD	MEmaroon	0.0589465
1789	cg19777540	family.history.of.AD	MEmaroon	0.0589465
1790	cg16059161	family.history.of.AD	MEmaroon	0.0589465
1791	cg10756887	family.history.of.AD	MEmaroon	0.0589465
1792	cg23145472	family.history.of.AD	MEmaroon	0.0589465
1793	cg17636538	family.history.of.AD	MEmaroon	0.0589465
1794	cg22198044	family.history.of.AD	MEmaroon	0.0589465
1795	cg03834411	family.history.of.AD	MEmaroon	0.0589465
1796	cg10403753	family.history.of.AD	MEmaroon	0.0589465
1797	cg26764761	family.history.of.AD	MEmaroon	0.0589465
1798	cg24508426	family.history.of.AD	MEmaroon	0.0589465
1799	cg25153852	history.of.drinking	MEmaroon	0.0173624
1800	cg09052401	history.of.drinking	MEmaroon	0.0173624
1801	cg01416229	history.of.drinking	MEmaroon	0.0173624
1802	cg10351869	history.of.drinking	MEmaroon	0.0173624
1803	cg00597623	history.of.drinking	MEmaroon	0.0173624
1804	cg00555420	history.of.drinking	MEmaroon	0.0173624
1805	cg23613051	history.of.drinking	MEmaroon	0.0173624
1806	cg19777540	history.of.drinking	MEmaroon	0.0173624
1807	cg16059161	history.of.drinking	MEmaroon	0.0173624
1808	cg10756887	history.of.drinking	MEmaroon	0.0173624
1809	cg23145472	history.of.drinking	MEmaroon	0.0173624
1810	cg17636538	history.of.drinking	MEmaroon	0.0173624
1811	cg22198044	history.of.drinking	MEmaroon	0.0173624
1812	cg03834411	history.of.drinking	MEmaroon	0.0173624
1813	cg10403753	history.of.drinking	MEmaroon	0.0173624
1814	cg26764761	history.of.drinking	MEmaroon	0.0173624
1815	cg24508426	history.of.drinking	MEmaroon	0.0173624
1816	cg25153852	history.of.cerebral.hemorrhage	MEmaroon	0.016071
1817	cg09052401	history.of.cerebral.hemorrhage	MEmaroon	0.016071
1818	cg01416229	history.of.cerebral.hemorrhage	MEmaroon	0.016071
1819	cg10351869	history.of.cerebral.hemorrhage	MEmaroon	0.016071
1820	cg00597623	history.of.cerebral.hemorrhage	MEmaroon	0.016071
1821	cg00555420	history.of.cerebral.hemorrhage	MEmaroon	0.016071
1822	cg23613051	history.of.cerebral.hemorrhage	MEmaroon	0.016071
1823	cg19777540	history.of.cerebral.hemorrhage	MEmaroon	0.016071
1824	cg16059161	history.of.cerebral.hemorrhage	MEmaroon	0.016071
1825	cg10756887	history.of.cerebral.hemorrhage	MEmaroon	0.016071
1826	cg23145472	history.of.cerebral.hemorrhage	MEmaroon	0.016071
1827	cg17636538	history.of.cerebral.hemorrhage	MEmaroon	0.016071
1828	cg22198044	history.of.cerebral.hemorrhage	MEmaroon	0.016071
1829	cg03834411	history.of.cerebral.hemorrhage	MEmaroon	0.016071
1830	cg10403753	history.of.cerebral.hemorrhage	MEmaroon	0.016071
1831	cg26764761	history.of.cerebral.hemorrhage	MEmaroon	0.016071
1832	cg24508426	history.of.cerebral.hemorrhage	MEmaroon	0.016071
1833	cg25153852	history.of.fatty.liver	MEmaroon	0.0672982
1834	cg09052401	history.of.fatty.liver	MEmaroon	0.0672982
1835	cg01416229	history.of.fatty.liver	MEmaroon	0.0672982
1836	cg10351869	history.of.fatty.liver	MEmaroon	0.0672982
1837	cg00597623	history.of.fatty.liver	MEmaroon	0.0672982
1838	cg00555420	history.of.fatty.liver	MEmaroon	0.0672982
1839	cg23613051	history.of.fatty.liver	MEmaroon	0.0672982
1840	cg19777540	history.of.fatty.liver	MEmaroon	0.0672982
1841	cg16059161	history.of.fatty.liver	MEmaroon	0.0672982
1842	cg10756887	history.of.fatty.liver	MEmaroon	0.0672982
1843	cg23145472	history.of.fatty.liver	MEmaroon	0.0672982
1844	cg17636538	history.of.fatty.liver	MEmaroon	0.0672982
1845	cg22198044	history.of.fatty.liver	MEmaroon	0.0672982
1846	cg03834411	history.of.fatty.liver	MEmaroon	0.0672982
1847	cg10403753	history.of.fatty.liver	MEmaroon	0.0672982
1848	cg26764761	history.of.fatty.liver	MEmaroon	0.0672982
1849	cg24508426	history.of.fatty.liver	MEmaroon	0.0672982
1850	cg25153852	floor	MEmaroon	0.0159231
1851	cg09052401	floor	MEmaroon	0.0159231
1852	cg01416229	floor	MEmaroon	0.0159231
1853	cg10351869	floor	MEmaroon	0.0159231
1854	cg00597623	floor	MEmaroon	0.0159231
1855	cg00555420	floor	MEmaroon	0.0159231
1856	cg23613051	floor	MEmaroon	0.0159231
1857	cg19777540	floor	MEmaroon	0.0159231
1858	cg16059161	floor	MEmaroon	0.0159231
1859	cg10756887	floor	MEmaroon	0.0159231
1860	cg23145472	floor	MEmaroon	0.0159231
1861	cg17636538	floor	MEmaroon	0.0159231
1862	cg22198044	floor	MEmaroon	0.0159231
1863	cg03834411	floor	MEmaroon	0.0159231
1864	cg10403753	floor	MEmaroon	0.0159231
1865	cg26764761	floor	MEmaroon	0.0159231
1866	cg24508426	floor	MEmaroon	0.0159231
1867	cg25153852	often.use.of.air.conditioning.in.summer	MEmaroon	0.0520699
1868	cg09052401	often.use.of.air.conditioning.in.summer	MEmaroon	0.0520699
1869	cg01416229	often.use.of.air.conditioning.in.summer	MEmaroon	0.0520699
1870	cg10351869	often.use.of.air.conditioning.in.summer	MEmaroon	0.0520699
1871	cg00597623	often.use.of.air.conditioning.in.summer	MEmaroon	0.0520699
1872	cg00555420	often.use.of.air.conditioning.in.summer	MEmaroon	0.0520699
1873	cg23613051	often.use.of.air.conditioning.in.summer	MEmaroon	0.0520699
1874	cg19777540	often.use.of.air.conditioning.in.summer	MEmaroon	0.0520699
1875	cg16059161	often.use.of.air.conditioning.in.summer	MEmaroon	0.0520699
1876	cg10756887	often.use.of.air.conditioning.in.summer	MEmaroon	0.0520699
1877	cg23145472	often.use.of.air.conditioning.in.summer	MEmaroon	0.0520699
1878	cg17636538	often.use.of.air.conditioning.in.summer	MEmaroon	0.0520699
1879	cg22198044	often.use.of.air.conditioning.in.summer	MEmaroon	0.0520699
1880	cg03834411	often.use.of.air.conditioning.in.summer	MEmaroon	0.0520699
1881	cg10403753	often.use.of.air.conditioning.in.summer	MEmaroon	0.0520699
1882	cg26764761	often.use.of.air.conditioning.in.summer	MEmaroon	0.0520699
1883	cg24508426	often.use.of.air.conditioning.in.summer	MEmaroon	0.0520699
1884	cg25153852	Occasionally.use.of.air.conditioning.in.summer	MEmaroon	0.0514981
1885	cg09052401	Occasionally.use.of.air.conditioning.in.summer	MEmaroon	0.0514981
1886	cg01416229	Occasionally.use.of.air.conditioning.in.summer	MEmaroon	0.0514981
1887	cg10351869	Occasionally.use.of.air.conditioning.in.summer	MEmaroon	0.0514981
1888	cg00597623	Occasionally.use.of.air.conditioning.in.summer	MEmaroon	0.0514981
1889	cg00555420	Occasionally.use.of.air.conditioning.in.summer	MEmaroon	0.0514981
1890	cg23613051	Occasionally.use.of.air.conditioning.in.summer	MEmaroon	0.0514981
1891	cg19777540	Occasionally.use.of.air.conditioning.in.summer	MEmaroon	0.0514981
1892	cg16059161	Occasionally.use.of.air.conditioning.in.summer	MEmaroon	0.0514981
1893	cg10756887	Occasionally.use.of.air.conditioning.in.summer	MEmaroon	0.0514981
1894	cg23145472	Occasionally.use.of.air.conditioning.in.summer	MEmaroon	0.0514981
1895	cg17636538	Occasionally.use.of.air.conditioning.in.summer	MEmaroon	0.0514981
1896	cg22198044	Occasionally.use.of.air.conditioning.in.summer	MEmaroon	0.0514981
1897	cg03834411	Occasionally.use.of.air.conditioning.in.summer	MEmaroon	0.0514981
1898	cg10403753	Occasionally.use.of.air.conditioning.in.summer	MEmaroon	0.0514981
1899	cg26764761	Occasionally.use.of.air.conditioning.in.summer	MEmaroon	0.0514981
1900	cg24508426	Occasionally.use.of.air.conditioning.in.summer	MEmaroon	0.0514981
1901	cg25153852	L4.BMD	MEmaroon	0.0396953
1902	cg09052401	L4.BMD	MEmaroon	0.0396953
1903	cg01416229	L4.BMD	MEmaroon	0.0396953
1904	cg10351869	L4.BMD	MEmaroon	0.0396953
1905	cg00597623	L4.BMD	MEmaroon	0.0396953
1906	cg00555420	L4.BMD	MEmaroon	0.0396953
1907	cg23613051	L4.BMD	MEmaroon	0.0396953
1908	cg19777540	L4.BMD	MEmaroon	0.0396953
1909	cg16059161	L4.BMD	MEmaroon	0.0396953
1910	cg10756887	L4.BMD	MEmaroon	0.0396953
1911	cg23145472	L4.BMD	MEmaroon	0.0396953
1912	cg17636538	L4.BMD	MEmaroon	0.0396953
1913	cg22198044	L4.BMD	MEmaroon	0.0396953
1914	cg03834411	L4.BMD	MEmaroon	0.0396953
1915	cg10403753	L4.BMD	MEmaroon	0.0396953
1916	cg26764761	L4.BMD	MEmaroon	0.0396953
1917	cg24508426	L4.BMD	MEmaroon	0.0396953
1918	cg25153852	L4.BMDT	MEmaroon	0.0497832
1919	cg09052401	L4.BMDT	MEmaroon	0.0497832
1920	cg01416229	L4.BMDT	MEmaroon	0.0497832
1921	cg10351869	L4.BMDT	MEmaroon	0.0497832
1922	cg00597623	L4.BMDT	MEmaroon	0.0497832
1923	cg00555420	L4.BMDT	MEmaroon	0.0497832
1924	cg23613051	L4.BMDT	MEmaroon	0.0497832
1925	cg19777540	L4.BMDT	MEmaroon	0.0497832
1926	cg16059161	L4.BMDT	MEmaroon	0.0497832
1927	cg10756887	L4.BMDT	MEmaroon	0.0497832
1928	cg23145472	L4.BMDT	MEmaroon	0.0497832
1929	cg17636538	L4.BMDT	MEmaroon	0.0497832
1930	cg22198044	L4.BMDT	MEmaroon	0.0497832
1931	cg03834411	L4.BMDT	MEmaroon	0.0497832
1932	cg10403753	L4.BMDT	MEmaroon	0.0497832
1933	cg26764761	L4.BMDT	MEmaroon	0.0497832
1934	cg24508426	L4.BMDT	MEmaroon	0.0497832
1935	cg25153852	L4.BMDZ	MEmaroon	0.0622287
1936	cg09052401	L4.BMDZ	MEmaroon	0.0622287
1937	cg01416229	L4.BMDZ	MEmaroon	0.0622287
1938	cg10351869	L4.BMDZ	MEmaroon	0.0622287
1939	cg00597623	L4.BMDZ	MEmaroon	0.0622287
1940	cg00555420	L4.BMDZ	MEmaroon	0.0622287
1941	cg23613051	L4.BMDZ	MEmaroon	0.0622287
1942	cg19777540	L4.BMDZ	MEmaroon	0.0622287
1943	cg16059161	L4.BMDZ	MEmaroon	0.0622287
1944	cg10756887	L4.BMDZ	MEmaroon	0.0622287
1945	cg23145472	L4.BMDZ	MEmaroon	0.0622287
1946	cg17636538	L4.BMDZ	MEmaroon	0.0622287
1947	cg22198044	L4.BMDZ	MEmaroon	0.0622287
1948	cg03834411	L4.BMDZ	MEmaroon	0.0622287
1949	cg10403753	L4.BMDZ	MEmaroon	0.0622287
1950	cg26764761	L4.BMDZ	MEmaroon	0.0622287
1951	cg24508426	L4.BMDZ	MEmaroon	0.0622287
1952	cg25153852	TP	MEmaroon	0.00559284
1953	cg09052401	TP	MEmaroon	0.00559284
1954	cg01416229	TP	MEmaroon	0.00559284
1955	cg10351869	TP	MEmaroon	0.00559284
1956	cg00597623	TP	MEmaroon	0.00559284
1957	cg00555420	TP	MEmaroon	0.00559284
1958	cg23613051	TP	MEmaroon	0.00559284
1959	cg19777540	TP	MEmaroon	0.00559284
1960	cg16059161	TP	MEmaroon	0.00559284
1961	cg10756887	TP	MEmaroon	0.00559284
1962	cg23145472	TP	MEmaroon	0.00559284
1963	cg17636538	TP	MEmaroon	0.00559284
1964	cg22198044	TP	MEmaroon	0.00559284
1965	cg03834411	TP	MEmaroon	0.00559284
1966	cg10403753	TP	MEmaroon	0.00559284
1967	cg26764761	TP	MEmaroon	0.00559284
1968	cg24508426	TP	MEmaroon	0.00559284
1969	cg25153852	GLOB	MEmaroon	0.011024
1970	cg09052401	GLOB	MEmaroon	0.011024
1971	cg01416229	GLOB	MEmaroon	0.011024
1972	cg10351869	GLOB	MEmaroon	0.011024
1973	cg00597623	GLOB	MEmaroon	0.011024
1974	cg00555420	GLOB	MEmaroon	0.011024
1975	cg23613051	GLOB	MEmaroon	0.011024
1976	cg19777540	GLOB	MEmaroon	0.011024
1977	cg16059161	GLOB	MEmaroon	0.011024
1978	cg10756887	GLOB	MEmaroon	0.011024
1979	cg23145472	GLOB	MEmaroon	0.011024
1980	cg17636538	GLOB	MEmaroon	0.011024
1981	cg22198044	GLOB	MEmaroon	0.011024
1982	cg03834411	GLOB	MEmaroon	0.011024
1983	cg10403753	GLOB	MEmaroon	0.011024
1984	cg26764761	GLOB	MEmaroon	0.011024
1985	cg24508426	GLOB	MEmaroon	0.011024
1986	cg25153852	A.G	MEmaroon	0.0124422
1987	cg09052401	A.G	MEmaroon	0.0124422
1988	cg01416229	A.G	MEmaroon	0.0124422
1989	cg10351869	A.G	MEmaroon	0.0124422
1990	cg00597623	A.G	MEmaroon	0.0124422
1991	cg00555420	A.G	MEmaroon	0.0124422
1992	cg23613051	A.G	MEmaroon	0.0124422
1993	cg19777540	A.G	MEmaroon	0.0124422
1994	cg16059161	A.G	MEmaroon	0.0124422
1995	cg10756887	A.G	MEmaroon	0.0124422
1996	cg23145472	A.G	MEmaroon	0.0124422
1997	cg17636538	A.G	MEmaroon	0.0124422
1998	cg22198044	A.G	MEmaroon	0.0124422
[truncated: 225,060+ more rows]

## Sheet: Table S8
Table S8 WGCNA trait association on multi-omics features for osteopenia individuals
	Gene	Clinic	Module	Pv
1	cg26343358	Gender	MEslateblue2	0.0888457
2	cg25107000	Gender	MEslateblue2	0.0888457
3	cg13429614	Gender	MEslateblue2	0.0888457
4	cg17250082	Gender	MEslateblue2	0.0888457
5	cg08762424	Gender	MEslateblue2	0.0888457
6	cg26343358	age.of.menarche	MEslateblue2	0.0643831
7	cg25107000	age.of.menarche	MEslateblue2	0.0643831
8	cg13429614	age.of.menarche	MEslateblue2	0.0643831
9	cg17250082	age.of.menarche	MEslateblue2	0.0643831
10	cg08762424	age.of.menarche	MEslateblue2	0.0643831
11	cg26343358	menstrual.cycle	MEslateblue2	0.0677153
12	cg25107000	menstrual.cycle	MEslateblue2	0.0677153
13	cg13429614	menstrual.cycle	MEslateblue2	0.0677153
14	cg17250082	menstrual.cycle	MEslateblue2	0.0677153
15	cg08762424	menstrual.cycle	MEslateblue2	0.0677153
16	cg26343358	family.history.of.diabetes	MEslateblue2	0.0432065
17	cg25107000	family.history.of.diabetes	MEslateblue2	0.0432065
18	cg13429614	family.history.of.diabetes	MEslateblue2	0.0432065
19	cg17250082	family.history.of.diabetes	MEslateblue2	0.0432065
20	cg08762424	family.history.of.diabetes	MEslateblue2	0.0432065
21	cg26343358	history.of.cerebral.hemorrhage	MEslateblue2	0.0852384
22	cg25107000	history.of.cerebral.hemorrhage	MEslateblue2	0.0852384
23	cg13429614	history.of.cerebral.hemorrhage	MEslateblue2	0.0852384
24	cg17250082	history.of.cerebral.hemorrhage	MEslateblue2	0.0852384
25	cg08762424	history.of.cerebral.hemorrhage	MEslateblue2	0.0852384
26	cg26343358	history.of.hypertension	MEslateblue2	0.0200975
27	cg25107000	history.of.hypertension	MEslateblue2	0.0200975
28	cg13429614	history.of.hypertension	MEslateblue2	0.0200975
29	cg17250082	history.of.hypertension	MEslateblue2	0.0200975
30	cg08762424	history.of.hypertension	MEslateblue2	0.0200975
31	cg26343358	history.of.hypothyroidism	MEslateblue2	0.0554809
32	cg25107000	history.of.hypothyroidism	MEslateblue2	0.0554809
33	cg13429614	history.of.hypothyroidism	MEslateblue2	0.0554809
34	cg17250082	history.of.hypothyroidism	MEslateblue2	0.0554809
35	cg08762424	history.of.hypothyroidism	MEslateblue2	0.0554809
36	cg26343358	history.of.liver.cirrhosis	MEslateblue2	0.0756724
37	cg25107000	history.of.liver.cirrhosis	MEslateblue2	0.0756724
38	cg13429614	history.of.liver.cirrhosis	MEslateblue2	0.0756724
39	cg17250082	history.of.liver.cirrhosis	MEslateblue2	0.0756724
40	cg08762424	history.of.liver.cirrhosis	MEslateblue2	0.0756724
41	cg26343358	medication.history.of.glucocorticoid	MEslateblue2	0.0629333
42	cg25107000	medication.history.of.glucocorticoid	MEslateblue2	0.0629333
43	cg13429614	medication.history.of.glucocorticoid	MEslateblue2	0.0629333
44	cg17250082	medication.history.of.glucocorticoid	MEslateblue2	0.0629333
45	cg08762424	medication.history.of.glucocorticoid	MEslateblue2	0.0629333
46	cg26343358	type.of.residence	MEslateblue2	0.0428063
47	cg25107000	type.of.residence	MEslateblue2	0.0428063
48	cg13429614	type.of.residence	MEslateblue2	0.0428063
49	cg17250082	type.of.residence	MEslateblue2	0.0428063
50	cg08762424	type.of.residence	MEslateblue2	0.0428063
51	cg26343358	use.of.electricity	MEslateblue2	0.0984087
52	cg25107000	use.of.electricity	MEslateblue2	0.0984087
53	cg13429614	use.of.electricity	MEslateblue2	0.0984087
54	cg17250082	use.of.electricity	MEslateblue2	0.0984087
55	cg08762424	use.of.electricity	MEslateblue2	0.0984087
56	cg26343358	frying.at.home	MEslateblue2	0.073538
57	cg25107000	frying.at.home	MEslateblue2	0.073538
58	cg13429614	frying.at.home	MEslateblue2	0.073538
59	cg17250082	frying.at.home	MEslateblue2	0.073538
60	cg08762424	frying.at.home	MEslateblue2	0.073538
61	cg26343358	ALT	MEslateblue2	0.0141374
62	cg25107000	ALT	MEslateblue2	0.0141374
63	cg13429614	ALT	MEslateblue2	0.0141374
64	cg17250082	ALT	MEslateblue2	0.0141374
65	cg08762424	ALT	MEslateblue2	0.0141374
66	cg26343358	AST	MEslateblue2	0.0204642
67	cg25107000	AST	MEslateblue2	0.0204642
68	cg13429614	AST	MEslateblue2	0.0204642
69	cg17250082	AST	MEslateblue2	0.0204642
70	cg08762424	AST	MEslateblue2	0.0204642
71	cg07180897	Age	MEmediumorchid	0.0770184
72	cg02389040	Age	MEmediumorchid	0.0770184
73	cg04386400	Age	MEmediumorchid	0.0770184
74	cg04842934	Age	MEmediumorchid	0.0770184
75	cg26214922	Age	MEmediumorchid	0.0770184
76	cg20435535	Age	MEmediumorchid	0.0770184
77	cg02304584	Age	MEmediumorchid	0.0770184
78	cg07455790	Age	MEmediumorchid	0.0770184
79	cg06460587	Age	MEmediumorchid	0.0770184
80	cg08624648	Age	MEmediumorchid	0.0770184
81	cg22318514	Age	MEmediumorchid	0.0770184
82	cg18264486	Age	MEmediumorchid	0.0770184
83	cg07180897	menstrual.cycle	MEmediumorchid	0.0558562
84	cg02389040	menstrual.cycle	MEmediumorchid	0.0558562
85	cg04386400	menstrual.cycle	MEmediumorchid	0.0558562
86	cg04842934	menstrual.cycle	MEmediumorchid	0.0558562
87	cg26214922	menstrual.cycle	MEmediumorchid	0.0558562
88	cg20435535	menstrual.cycle	MEmediumorchid	0.0558562
89	cg02304584	menstrual.cycle	MEmediumorchid	0.0558562
90	cg07455790	menstrual.cycle	MEmediumorchid	0.0558562
91	cg06460587	menstrual.cycle	MEmediumorchid	0.0558562
92	cg08624648	menstrual.cycle	MEmediumorchid	0.0558562
93	cg22318514	menstrual.cycle	MEmediumorchid	0.0558562
94	cg18264486	menstrual.cycle	MEmediumorchid	0.0558562
95	cg07180897	history.of.smoking	MEmediumorchid	0.0200796
96	cg02389040	history.of.smoking	MEmediumorchid	0.0200796
97	cg04386400	history.of.smoking	MEmediumorchid	0.0200796
98	cg04842934	history.of.smoking	MEmediumorchid	0.0200796
99	cg26214922	history.of.smoking	MEmediumorchid	0.0200796
100	cg20435535	history.of.smoking	MEmediumorchid	0.0200796
101	cg02304584	history.of.smoking	MEmediumorchid	0.0200796
102	cg07455790	history.of.smoking	MEmediumorchid	0.0200796
103	cg06460587	history.of.smoking	MEmediumorchid	0.0200796
104	cg08624648	history.of.smoking	MEmediumorchid	0.0200796
105	cg22318514	history.of.smoking	MEmediumorchid	0.0200796
106	cg18264486	history.of.smoking	MEmediumorchid	0.0200796
107	cg07180897	history.of.hypothyroidism	MEmediumorchid	0.0633869
108	cg02389040	history.of.hypothyroidism	MEmediumorchid	0.0633869
109	cg04386400	history.of.hypothyroidism	MEmediumorchid	0.0633869
110	cg04842934	history.of.hypothyroidism	MEmediumorchid	0.0633869
111	cg26214922	history.of.hypothyroidism	MEmediumorchid	0.0633869
112	cg20435535	history.of.hypothyroidism	MEmediumorchid	0.0633869
113	cg02304584	history.of.hypothyroidism	MEmediumorchid	0.0633869
114	cg07455790	history.of.hypothyroidism	MEmediumorchid	0.0633869
115	cg06460587	history.of.hypothyroidism	MEmediumorchid	0.0633869
116	cg08624648	history.of.hypothyroidism	MEmediumorchid	0.0633869
117	cg22318514	history.of.hypothyroidism	MEmediumorchid	0.0633869
118	cg18264486	history.of.hypothyroidism	MEmediumorchid	0.0633869
119	cg07180897	history.of.OA	MEmediumorchid	0.0325499
120	cg02389040	history.of.OA	MEmediumorchid	0.0325499
121	cg04386400	history.of.OA	MEmediumorchid	0.0325499
122	cg04842934	history.of.OA	MEmediumorchid	0.0325499
123	cg26214922	history.of.OA	MEmediumorchid	0.0325499
124	cg20435535	history.of.OA	MEmediumorchid	0.0325499
125	cg02304584	history.of.OA	MEmediumorchid	0.0325499
126	cg07455790	history.of.OA	MEmediumorchid	0.0325499
127	cg06460587	history.of.OA	MEmediumorchid	0.0325499
128	cg08624648	history.of.OA	MEmediumorchid	0.0325499
129	cg22318514	history.of.OA	MEmediumorchid	0.0325499
130	cg18264486	history.of.OA	MEmediumorchid	0.0325499
131	cg07180897	history.of.fatty.liver	MEmediumorchid	0.0346518
132	cg02389040	history.of.fatty.liver	MEmediumorchid	0.0346518
133	cg04386400	history.of.fatty.liver	MEmediumorchid	0.0346518
134	cg04842934	history.of.fatty.liver	MEmediumorchid	0.0346518
135	cg26214922	history.of.fatty.liver	MEmediumorchid	0.0346518
136	cg20435535	history.of.fatty.liver	MEmediumorchid	0.0346518
137	cg02304584	history.of.fatty.liver	MEmediumorchid	0.0346518
138	cg07455790	history.of.fatty.liver	MEmediumorchid	0.0346518
139	cg06460587	history.of.fatty.liver	MEmediumorchid	0.0346518
140	cg08624648	history.of.fatty.liver	MEmediumorchid	0.0346518
141	cg22318514	history.of.fatty.liver	MEmediumorchid	0.0346518
142	cg18264486	history.of.fatty.liver	MEmediumorchid	0.0346518
143	cg07180897	history.of.thyroid.cancer	MEmediumorchid	0.0144005
144	cg02389040	history.of.thyroid.cancer	MEmediumorchid	0.0144005
145	cg04386400	history.of.thyroid.cancer	MEmediumorchid	0.0144005
146	cg04842934	history.of.thyroid.cancer	MEmediumorchid	0.0144005
147	cg26214922	history.of.thyroid.cancer	MEmediumorchid	0.0144005
148	cg20435535	history.of.thyroid.cancer	MEmediumorchid	0.0144005
149	cg02304584	history.of.thyroid.cancer	MEmediumorchid	0.0144005
150	cg07455790	history.of.thyroid.cancer	MEmediumorchid	0.0144005
151	cg06460587	history.of.thyroid.cancer	MEmediumorchid	0.0144005
152	cg08624648	history.of.thyroid.cancer	MEmediumorchid	0.0144005
153	cg22318514	history.of.thyroid.cancer	MEmediumorchid	0.0144005
154	cg18264486	history.of.thyroid.cancer	MEmediumorchid	0.0144005
155	cg07180897	history.of.other.cancer	MEmediumorchid	0.0271686
156	cg02389040	history.of.other.cancer	MEmediumorchid	0.0271686
157	cg04386400	history.of.other.cancer	MEmediumorchid	0.0271686
158	cg04842934	history.of.other.cancer	MEmediumorchid	0.0271686
159	cg26214922	history.of.other.cancer	MEmediumorchid	0.0271686
160	cg20435535	history.of.other.cancer	MEmediumorchid	0.0271686
161	cg02304584	history.of.other.cancer	MEmediumorchid	0.0271686
162	cg07455790	history.of.other.cancer	MEmediumorchid	0.0271686
163	cg06460587	history.of.other.cancer	MEmediumorchid	0.0271686
164	cg08624648	history.of.other.cancer	MEmediumorchid	0.0271686
165	cg22318514	history.of.other.cancer	MEmediumorchid	0.0271686
166	cg18264486	history.of.other.cancer	MEmediumorchid	0.0271686
167	cg07180897	history.of.other.disease	MEmediumorchid	0.0200337
168	cg02389040	history.of.other.disease	MEmediumorchid	0.0200337
169	cg04386400	history.of.other.disease	MEmediumorchid	0.0200337
170	cg04842934	history.of.other.disease	MEmediumorchid	0.0200337
171	cg26214922	history.of.other.disease	MEmediumorchid	0.0200337
172	cg20435535	history.of.other.disease	MEmediumorchid	0.0200337
173	cg02304584	history.of.other.disease	MEmediumorchid	0.0200337
174	cg07455790	history.of.other.disease	MEmediumorchid	0.0200337
175	cg06460587	history.of.other.disease	MEmediumorchid	0.0200337
176	cg08624648	history.of.other.disease	MEmediumorchid	0.0200337
177	cg22318514	history.of.other.disease	MEmediumorchid	0.0200337
178	cg18264486	history.of.other.disease	MEmediumorchid	0.0200337
179	cg07180897	medication.history.of.VD	MEmediumorchid	0.0255214
180	cg02389040	medication.history.of.VD	MEmediumorchid	0.0255214
181	cg04386400	medication.history.of.VD	MEmediumorchid	0.0255214
182	cg04842934	medication.history.of.VD	MEmediumorchid	0.0255214
183	cg26214922	medication.history.of.VD	MEmediumorchid	0.0255214
184	cg20435535	medication.history.of.VD	MEmediumorchid	0.0255214
185	cg02304584	medication.history.of.VD	MEmediumorchid	0.0255214
186	cg07455790	medication.history.of.VD	MEmediumorchid	0.0255214
187	cg06460587	medication.history.of.VD	MEmediumorchid	0.0255214
188	cg08624648	medication.history.of.VD	MEmediumorchid	0.0255214
189	cg22318514	medication.history.of.VD	MEmediumorchid	0.0255214
190	cg18264486	medication.history.of.VD	MEmediumorchid	0.0255214
191	cg07180897	medication.history.of.aspirin	MEmediumorchid	0.0367932
192	cg02389040	medication.history.of.aspirin	MEmediumorchid	0.0367932
193	cg04386400	medication.history.of.aspirin	MEmediumorchid	0.0367932
194	cg04842934	medication.history.of.aspirin	MEmediumorchid	0.0367932
195	cg26214922	medication.history.of.aspirin	MEmediumorchid	0.0367932
196	cg20435535	medication.history.of.aspirin	MEmediumorchid	0.0367932
197	cg02304584	medication.history.of.aspirin	MEmediumorchid	0.0367932
198	cg07455790	medication.history.of.aspirin	MEmediumorchid	0.0367932
199	cg06460587	medication.history.of.aspirin	MEmediumorchid	0.0367932
200	cg08624648	medication.history.of.aspirin	MEmediumorchid	0.0367932
201	cg22318514	medication.history.of.aspirin	MEmediumorchid	0.0367932
202	cg18264486	medication.history.of.aspirin	MEmediumorchid	0.0367932
203	cg07180897	medication.history.of.hypoglycemic.drug.3	MEmediumorchid	0.0293773
204	cg02389040	medication.history.of.hypoglycemic.drug.3	MEmediumorchid	0.0293773
205	cg04386400	medication.history.of.hypoglycemic.drug.3	MEmediumorchid	0.0293773
206	cg04842934	medication.history.of.hypoglycemic.drug.3	MEmediumorchid	0.0293773
207	cg26214922	medication.history.of.hypoglycemic.drug.3	MEmediumorchid	0.0293773
208	cg20435535	medication.history.of.hypoglycemic.drug.3	MEmediumorchid	0.0293773
209	cg02304584	medication.history.of.hypoglycemic.drug.3	MEmediumorchid	0.0293773
210	cg07455790	medication.history.of.hypoglycemic.drug.3	MEmediumorchid	0.0293773
211	cg06460587	medication.history.of.hypoglycemic.drug.3	MEmediumorchid	0.0293773
212	cg08624648	medication.history.of.hypoglycemic.drug.3	MEmediumorchid	0.0293773
213	cg22318514	medication.history.of.hypoglycemic.drug.3	MEmediumorchid	0.0293773
214	cg18264486	medication.history.of.hypoglycemic.drug.3	MEmediumorchid	0.0293773
215	cg07180897	medication.history.of.other.drugs	MEmediumorchid	0.0397386
216	cg02389040	medication.history.of.other.drugs	MEmediumorchid	0.0397386
217	cg04386400	medication.history.of.other.drugs	MEmediumorchid	0.0397386
218	cg04842934	medication.history.of.other.drugs	MEmediumorchid	0.0397386
219	cg26214922	medication.history.of.other.drugs	MEmediumorchid	0.0397386
220	cg20435535	medication.history.of.other.drugs	MEmediumorchid	0.0397386
221	cg02304584	medication.history.of.other.drugs	MEmediumorchid	0.0397386
222	cg07455790	medication.history.of.other.drugs	MEmediumorchid	0.0397386
223	cg06460587	medication.history.of.other.drugs	MEmediumorchid	0.0397386
224	cg08624648	medication.history.of.other.drugs	MEmediumorchid	0.0397386
225	cg22318514	medication.history.of.other.drugs	MEmediumorchid	0.0397386
226	cg18264486	medication.history.of.other.drugs	MEmediumorchid	0.0397386
227	cg07180897	type.of.residence	MEmediumorchid	0.0131038
228	cg02389040	type.of.residence	MEmediumorchid	0.0131038
229	cg04386400	type.of.residence	MEmediumorchid	0.0131038
230	cg04842934	type.of.residence	MEmediumorchid	0.0131038
231	cg26214922	type.of.residence	MEmediumorchid	0.0131038
232	cg20435535	type.of.residence	MEmediumorchid	0.0131038
233	cg02304584	type.of.residence	MEmediumorchid	0.0131038
234	cg07455790	type.of.residence	MEmediumorchid	0.0131038
235	cg06460587	type.of.residence	MEmediumorchid	0.0131038
236	cg08624648	type.of.residence	MEmediumorchid	0.0131038
237	cg22318514	type.of.residence	MEmediumorchid	0.0131038
238	cg18264486	type.of.residence	MEmediumorchid	0.0131038
239	cg07180897	frequency.of.cooking	MEmediumorchid	0.0199903
240	cg02389040	frequency.of.cooking	MEmediumorchid	0.0199903
241	cg04386400	frequency.of.cooking	MEmediumorchid	0.0199903
242	cg04842934	frequency.of.cooking	MEmediumorchid	0.0199903
243	cg26214922	frequency.of.cooking	MEmediumorchid	0.0199903
244	cg20435535	frequency.of.cooking	MEmediumorchid	0.0199903
245	cg02304584	frequency.of.cooking	MEmediumorchid	0.0199903
246	cg07455790	frequency.of.cooking	MEmediumorchid	0.0199903
247	cg06460587	frequency.of.cooking	MEmediumorchid	0.0199903
248	cg08624648	frequency.of.cooking	MEmediumorchid	0.0199903
249	cg22318514	frequency.of.cooking	MEmediumorchid	0.0199903
250	cg18264486	frequency.of.cooking	MEmediumorchid	0.0199903
251	cg07180897	never.cooking	MEmediumorchid	0.0499026
252	cg02389040	never.cooking	MEmediumorchid	0.0499026
253	cg04386400	never.cooking	MEmediumorchid	0.0499026
254	cg04842934	never.cooking	MEmediumorchid	0.0499026
255	cg26214922	never.cooking	MEmediumorchid	0.0499026
256	cg20435535	never.cooking	MEmediumorchid	0.0499026
257	cg02304584	never.cooking	MEmediumorchid	0.0499026
258	cg07455790	never.cooking	MEmediumorchid	0.0499026
259	cg06460587	never.cooking	MEmediumorchid	0.0499026
260	cg08624648	never.cooking	MEmediumorchid	0.0499026
261	cg22318514	never.cooking	MEmediumorchid	0.0499026
262	cg18264486	never.cooking	MEmediumorchid	0.0499026
263	cg07180897	sweeping	MEmediumorchid	0.0559583
264	cg02389040	sweeping	MEmediumorchid	0.0559583
265	cg04386400	sweeping	MEmediumorchid	0.0559583
266	cg04842934	sweeping	MEmediumorchid	0.0559583
267	cg26214922	sweeping	MEmediumorchid	0.0559583
268	cg20435535	sweeping	MEmediumorchid	0.0559583
269	cg02304584	sweeping	MEmediumorchid	0.0559583
270	cg07455790	sweeping	MEmediumorchid	0.0559583
271	cg06460587	sweeping	MEmediumorchid	0.0559583
272	cg08624648	sweeping	MEmediumorchid	0.0559583
273	cg22318514	sweeping	MEmediumorchid	0.0559583
274	cg18264486	sweeping	MEmediumorchid	0.0559583
275	cg07180897	L2.BMDZ	MEmediumorchid	0.0805844
276	cg02389040	L2.BMDZ	MEmediumorchid	0.0805844
277	cg04386400	L2.BMDZ	MEmediumorchid	0.0805844
278	cg04842934	L2.BMDZ	MEmediumorchid	0.0805844
279	cg26214922	L2.BMDZ	MEmediumorchid	0.0805844
280	cg20435535	L2.BMDZ	MEmediumorchid	0.0805844
281	cg02304584	L2.BMDZ	MEmediumorchid	0.0805844
282	cg07455790	L2.BMDZ	MEmediumorchid	0.0805844
283	cg06460587	L2.BMDZ	MEmediumorchid	0.0805844
284	cg08624648	L2.BMDZ	MEmediumorchid	0.0805844
285	cg22318514	L2.BMDZ	MEmediumorchid	0.0805844
286	cg18264486	L2.BMDZ	MEmediumorchid	0.0805844
287	cg07180897	L3.BMD	MEmediumorchid	0.0213815
288	cg02389040	L3.BMD	MEmediumorchid	0.0213815
289	cg04386400	L3.BMD	MEmediumorchid	0.0213815
290	cg04842934	L3.BMD	MEmediumorchid	0.0213815
291	cg26214922	L3.BMD	MEmediumorchid	0.0213815
292	cg20435535	L3.BMD	MEmediumorchid	0.0213815
293	cg02304584	L3.BMD	MEmediumorchid	0.0213815
294	cg07455790	L3.BMD	MEmediumorchid	0.0213815
295	cg06460587	L3.BMD	MEmediumorchid	0.0213815
296	cg08624648	L3.BMD	MEmediumorchid	0.0213815
297	cg22318514	L3.BMD	MEmediumorchid	0.0213815
298	cg18264486	L3.BMD	MEmediumorchid	0.0213815
299	cg07180897	L3.BMDZ	MEmediumorchid	0.0131596
300	cg02389040	L3.BMDZ	MEmediumorchid	0.0131596
301	cg04386400	L3.BMDZ	MEmediumorchid	0.0131596
302	cg04842934	L3.BMDZ	MEmediumorchid	0.0131596
303	cg26214922	L3.BMDZ	MEmediumorchid	0.0131596
304	cg20435535	L3.BMDZ	MEmediumorchid	0.0131596
305	cg02304584	L3.BMDZ	MEmediumorchid	0.0131596
306	cg07455790	L3.BMDZ	MEmediumorchid	0.0131596
307	cg06460587	L3.BMDZ	MEmediumorchid	0.0131596
308	cg08624648	L3.BMDZ	MEmediumorchid	0.0131596
309	cg22318514	L3.BMDZ	MEmediumorchid	0.0131596
310	cg18264486	L3.BMDZ	MEmediumorchid	0.0131596
311	cg07180897	L4.BMD	MEmediumorchid	0.093905
312	cg02389040	L4.BMD	MEmediumorchid	0.093905
313	cg04386400	L4.BMD	MEmediumorchid	0.093905
314	cg04842934	L4.BMD	MEmediumorchid	0.093905
315	cg26214922	L4.BMD	MEmediumorchid	0.093905
316	cg20435535	L4.BMD	MEmediumorchid	0.093905
317	cg02304584	L4.BMD	MEmediumorchid	0.093905
318	cg07455790	L4.BMD	MEmediumorchid	0.093905
319	cg06460587	L4.BMD	MEmediumorchid	0.093905
320	cg08624648	L4.BMD	MEmediumorchid	0.093905
321	cg22318514	L4.BMD	MEmediumorchid	0.093905
322	cg18264486	L4.BMD	MEmediumorchid	0.093905
323	cg07180897	L4.BMDZ	MEmediumorchid	0.0469958
324	cg02389040	L4.BMDZ	MEmediumorchid	0.0469958
325	cg04386400	L4.BMDZ	MEmediumorchid	0.0469958
326	cg04842934	L4.BMDZ	MEmediumorchid	0.0469958
327	cg26214922	L4.BMDZ	MEmediumorchid	0.0469958
328	cg20435535	L4.BMDZ	MEmediumorchid	0.0469958
329	cg02304584	L4.BMDZ	MEmediumorchid	0.0469958
330	cg07455790	L4.BMDZ	MEmediumorchid	0.0469958
331	cg06460587	L4.BMDZ	MEmediumorchid	0.0469958
332	cg08624648	L4.BMDZ	MEmediumorchid	0.0469958
333	cg22318514	L4.BMDZ	MEmediumorchid	0.0469958
334	cg18264486	L4.BMDZ	MEmediumorchid	0.0469958
335	cg07180897	L1.L4.BMD	MEmediumorchid	0.0681292
336	cg02389040	L1.L4.BMD	MEmediumorchid	0.0681292
337	cg04386400	L1.L4.BMD	MEmediumorchid	0.0681292
338	cg04842934	L1.L4.BMD	MEmediumorchid	0.0681292
339	cg26214922	L1.L4.BMD	MEmediumorchid	0.0681292
340	cg20435535	L1.L4.BMD	MEmediumorchid	0.0681292
341	cg02304584	L1.L4.BMD	MEmediumorchid	0.0681292
342	cg07455790	L1.L4.BMD	MEmediumorchid	0.0681292
343	cg06460587	L1.L4.BMD	MEmediumorchid	0.0681292
344	cg08624648	L1.L4.BMD	MEmediumorchid	0.0681292
345	cg22318514	L1.L4.BMD	MEmediumorchid	0.0681292
346	cg18264486	L1.L4.BMD	MEmediumorchid	0.0681292
347	cg07180897	L1.L4.BMDZ	MEmediumorchid	0.0470784
348	cg02389040	L1.L4.BMDZ	MEmediumorchid	0.0470784
349	cg04386400	L1.L4.BMDZ	MEmediumorchid	0.0470784
350	cg04842934	L1.L4.BMDZ	MEmediumorchid	0.0470784
351	cg26214922	L1.L4.BMDZ	MEmediumorchid	0.0470784
352	cg20435535	L1.L4.BMDZ	MEmediumorchid	0.0470784
353	cg02304584	L1.L4.BMDZ	MEmediumorchid	0.0470784
354	cg07455790	L1.L4.BMDZ	MEmediumorchid	0.0470784
355	cg06460587	L1.L4.BMDZ	MEmediumorchid	0.0470784
356	cg08624648	L1.L4.BMDZ	MEmediumorchid	0.0470784
357	cg22318514	L1.L4.BMDZ	MEmediumorchid	0.0470784
358	cg18264486	L1.L4.BMDZ	MEmediumorchid	0.0470784
359	cg12060786	time.of.pregnancy	MEnavajowhite3	0.0613248
360	cg13541527	time.of.pregnancy	MEnavajowhite3	0.0613248
361	cg17183362	time.of.pregnancy	MEnavajowhite3	0.0613248
362	cg04736217	time.of.pregnancy	MEnavajowhite3	0.0613248
363	cg05789250	time.of.pregnancy	MEnavajowhite3	0.0613248
364	cg12060786	family.history.of.osteoporosis	MEnavajowhite3	0.0681657
365	cg13541527	family.history.of.osteoporosis	MEnavajowhite3	0.0681657
366	cg17183362	family.history.of.osteoporosis	MEnavajowhite3	0.0681657
367	cg04736217	family.history.of.osteoporosis	MEnavajowhite3	0.0681657
368	cg05789250	family.history.of.osteoporosis	MEnavajowhite3	0.0681657
369	cg12060786	family.history.of.cerebrovascular.disease	MEnavajowhite3	0.0592146
370	cg13541527	family.history.of.cerebrovascular.disease	MEnavajowhite3	0.0592146
371	cg17183362	family.history.of.cerebrovascular.disease	MEnavajowhite3	0.0592146
372	cg04736217	family.history.of.cerebrovascular.disease	MEnavajowhite3	0.0592146
373	cg05789250	family.history.of.cerebrovascular.disease	MEnavajowhite3	0.0592146
374	cg12060786	history.of.smoking	MEnavajowhite3	0.0239456
375	cg13541527	history.of.smoking	MEnavajowhite3	0.0239456
376	cg17183362	history.of.smoking	MEnavajowhite3	0.0239456
377	cg04736217	history.of.smoking	MEnavajowhite3	0.0239456
378	cg05789250	history.of.smoking	MEnavajowhite3	0.0239456
379	cg12060786	history.of.hypertension	MEnavajowhite3	0.0303162
380	cg13541527	history.of.hypertension	MEnavajowhite3	0.0303162
381	cg17183362	history.of.hypertension	MEnavajowhite3	0.0303162
382	cg04736217	history.of.hypertension	MEnavajowhite3	0.0303162
383	cg05789250	history.of.hypertension	MEnavajowhite3	0.0303162
384	cg12060786	history.of.LDH	MEnavajowhite3	0.00942809
385	cg13541527	history.of.LDH	MEnavajowhite3	0.00942809
386	cg17183362	history.of.LDH	MEnavajowhite3	0.00942809
387	cg04736217	history.of.LDH	MEnavajowhite3	0.00942809
388	cg05789250	history.of.LDH	MEnavajowhite3	0.00942809
389	cg12060786	history.of.LSS	MEnavajowhite3	0.0317687
390	cg13541527	history.of.LSS	MEnavajowhite3	0.0317687
391	cg17183362	history.of.LSS	MEnavajowhite3	0.0317687
392	cg04736217	history.of.LSS	MEnavajowhite3	0.0317687
393	cg05789250	history.of.LSS	MEnavajowhite3	0.0317687
394	cg12060786	medication.history.of.hypotensive.drug.1	MEnavajowhite3	0.0477916
395	cg13541527	medication.history.of.hypotensive.drug.1	MEnavajowhite3	0.0477916
396	cg17183362	medication.history.of.hypotensive.drug.1	MEnavajowhite3	0.0477916
397	cg04736217	medication.history.of.hypotensive.drug.1	MEnavajowhite3	0.0477916
398	cg05789250	medication.history.of.hypotensive.drug.1	MEnavajowhite3	0.0477916
399	cg12060786	hours.at.home.in.weekend	MEnavajowhite3	0.0633817
400	cg13541527	hours.at.home.in.weekend	MEnavajowhite3	0.0633817
401	cg17183362	hours.at.home.in.weekend	MEnavajowhite3	0.0633817
402	cg04736217	hours.at.home.in.weekend	MEnavajowhite3	0.0633817
403	cg05789250	hours.at.home.in.weekend	MEnavajowhite3	0.0633817
404	cg12060786	TP	MEnavajowhite3	0.0357179
405	cg13541527	TP	MEnavajowhite3	0.0357179
406	cg17183362	TP	MEnavajowhite3	0.0357179
407	cg04736217	TP	MEnavajowhite3	0.0357179
408	cg05789250	TP	MEnavajowhite3	0.0357179
409	cg12060786	ALB	MEnavajowhite3	0.0998097
410	cg13541527	ALB	MEnavajowhite3	0.0998097
411	cg17183362	ALB	MEnavajowhite3	0.0998097
412	cg04736217	ALB	MEnavajowhite3	0.0998097
413	cg05789250	ALB	MEnavajowhite3	0.0998097
414	cg12060786	AST	MEnavajowhite3	0.071438
415	cg13541527	AST	MEnavajowhite3	0.071438
416	cg17183362	AST	MEnavajowhite3	0.071438
417	cg04736217	AST	MEnavajowhite3	0.071438
418	cg05789250	AST	MEnavajowhite3	0.071438
419	cg12667521	pausimenia	MEdarkolivegreen2	0.0923422
420	cg18700013	pausimenia	MEdarkolivegreen2	0.0923422
421	cg03161606	pausimenia	MEdarkolivegreen2	0.0923422
422	cg14983838	pausimenia	MEdarkolivegreen2	0.0923422
423	cg12756686	pausimenia	MEdarkolivegreen2	0.0923422
424	cg25267487	pausimenia	MEdarkolivegreen2	0.0923422
425	cg04546413	pausimenia	MEdarkolivegreen2	0.0923422
426	cg12667521	age.of.menarche	MEdarkolivegreen2	0.0548192
427	cg18700013	age.of.menarche	MEdarkolivegreen2	0.0548192
428	cg03161606	age.of.menarche	MEdarkolivegreen2	0.0548192
429	cg14983838	age.of.menarche	MEdarkolivegreen2	0.0548192
430	cg12756686	age.of.menarche	MEdarkolivegreen2	0.0548192
431	cg25267487	age.of.menarche	MEdarkolivegreen2	0.0548192
432	cg04546413	age.of.menarche	MEdarkolivegreen2	0.0548192
433	cg12667521	time.of.bearing.birth	MEdarkolivegreen2	0.0695104
434	cg18700013	time.of.bearing.birth	MEdarkolivegreen2	0.0695104
435	cg03161606	time.of.bearing.birth	MEdarkolivegreen2	0.0695104
436	cg14983838	time.of.bearing.birth	MEdarkolivegreen2	0.0695104
437	cg12756686	time.of.bearing.birth	MEdarkolivegreen2	0.0695104
438	cg25267487	time.of.bearing.birth	MEdarkolivegreen2	0.0695104
439	cg04546413	time.of.bearing.birth	MEdarkolivegreen2	0.0695104
440	cg12667521	family.history.of.cancer	MEdarkolivegreen2	0.0969166
441	cg18700013	family.history.of.cancer	MEdarkolivegreen2	0.0969166
442	cg03161606	family.history.of.cancer	MEdarkolivegreen2	0.0969166
443	cg14983838	family.history.of.cancer	MEdarkolivegreen2	0.0969166
444	cg12756686	family.history.of.cancer	MEdarkolivegreen2	0.0969166
445	cg25267487	family.history.of.cancer	MEdarkolivegreen2	0.0969166
446	cg04546413	family.history.of.cancer	MEdarkolivegreen2	0.0969166
447	cg12667521	history.of.OA	MEdarkolivegreen2	0.0336969
448	cg18700013	history.of.OA	MEdarkolivegreen2	0.0336969
449	cg03161606	history.of.OA	MEdarkolivegreen2	0.0336969
450	cg14983838	history.of.OA	MEdarkolivegreen2	0.0336969
451	cg12756686	history.of.OA	MEdarkolivegreen2	0.0336969
452	cg25267487	history.of.OA	MEdarkolivegreen2	0.0336969
453	cg04546413	history.of.OA	MEdarkolivegreen2	0.0336969
454	cg12667521	history.of.gastrohelcosis	MEdarkolivegreen2	0.0412119
455	cg18700013	history.of.gastrohelcosis	MEdarkolivegreen2	0.0412119
456	cg03161606	history.of.gastrohelcosis	MEdarkolivegreen2	0.0412119
457	cg14983838	history.of.gastrohelcosis	MEdarkolivegreen2	0.0412119
458	cg12756686	history.of.gastrohelcosis	MEdarkolivegreen2	0.0412119
459	cg25267487	history.of.gastrohelcosis	MEdarkolivegreen2	0.0412119
460	cg04546413	history.of.gastrohelcosis	MEdarkolivegreen2	0.0412119
461	cg12667521	frequency.of.cooking	MEdarkolivegreen2	0.052037
462	cg18700013	frequency.of.cooking	MEdarkolivegreen2	0.052037
463	cg03161606	frequency.of.cooking	MEdarkolivegreen2	0.052037
464	cg14983838	frequency.of.cooking	MEdarkolivegreen2	0.052037
465	cg12756686	frequency.of.cooking	MEdarkolivegreen2	0.052037
466	cg25267487	frequency.of.cooking	MEdarkolivegreen2	0.052037
467	cg04546413	frequency.of.cooking	MEdarkolivegreen2	0.052037
468	cg12667521	L1.BMD	MEdarkolivegreen2	0.0554674
469	cg18700013	L1.BMD	MEdarkolivegreen2	0.0554674
470	cg03161606	L1.BMD	MEdarkolivegreen2	0.0554674
471	cg14983838	L1.BMD	MEdarkolivegreen2	0.0554674
472	cg12756686	L1.BMD	MEdarkolivegreen2	0.0554674
473	cg25267487	L1.BMD	MEdarkolivegreen2	0.0554674
474	cg04546413	L1.BMD	MEdarkolivegreen2	0.0554674
475	cg12667521	TP	MEdarkolivegreen2	0.0318358
476	cg18700013	TP	MEdarkolivegreen2	0.0318358
477	cg03161606	TP	MEdarkolivegreen2	0.0318358
478	cg14983838	TP	MEdarkolivegreen2	0.0318358
479	cg12756686	TP	MEdarkolivegreen2	0.0318358
480	cg25267487	TP	MEdarkolivegreen2	0.0318358
481	cg04546413	TP	MEdarkolivegreen2	0.0318358
482	cg12667521	ALB	MEdarkolivegreen2	0.0297698
483	cg18700013	ALB	MEdarkolivegreen2	0.0297698
484	cg03161606	ALB	MEdarkolivegreen2	0.0297698
485	cg14983838	ALB	MEdarkolivegreen2	0.0297698
486	cg12756686	ALB	MEdarkolivegreen2	0.0297698
487	cg25267487	ALB	MEdarkolivegreen2	0.0297698
488	cg04546413	ALB	MEdarkolivegreen2	0.0297698
489	cg10296238	fall.frequency	MElightblue4	0.0168387
490	cg12016809	fall.frequency	MElightblue4	0.0168387
491	cg14789911	fall.frequency	MElightblue4	0.0168387
492	cg07747299	fall.frequency	MElightblue4	0.0168387
493	cg13732083	fall.frequency	MElightblue4	0.0168387
494	cg08742575	fall.frequency	MElightblue4	0.0168387
495	cg13012494	fall.frequency	MElightblue4	0.0168387
496	cg10296238	Weight	MElightblue4	0.0815228
497	cg12016809	Weight	MElightblue4	0.0815228
498	cg14789911	Weight	MElightblue4	0.0815228
499	cg07747299	Weight	MElightblue4	0.0815228
500	cg13732083	Weight	MElightblue4	0.0815228
501	cg08742575	Weight	MElightblue4	0.0815228
502	cg13012494	Weight	MElightblue4	0.0815228
503	cg10296238	history.of.hyperlipidemia	MElightblue4	0.0590164
504	cg12016809	history.of.hyperlipidemia	MElightblue4	0.0590164
505	cg14789911	history.of.hyperlipidemia	MElightblue4	0.0590164
506	cg07747299	history.of.hyperlipidemia	MElightblue4	0.0590164
507	cg13732083	history.of.hyperlipidemia	MElightblue4	0.0590164
508	cg08742575	history.of.hyperlipidemia	MElightblue4	0.0590164
509	cg13012494	history.of.hyperlipidemia	MElightblue4	0.0590164
510	cg10296238	history.of.hypertension	MElightblue4	0.0711124
511	cg12016809	history.of.hypertension	MElightblue4	0.0711124
512	cg14789911	history.of.hypertension	MElightblue4	0.0711124
513	cg07747299	history.of.hypertension	MElightblue4	0.0711124
514	cg13732083	history.of.hypertension	MElightblue4	0.0711124
515	cg08742575	history.of.hypertension	MElightblue4	0.0711124
516	cg13012494	history.of.hypertension	MElightblue4	0.0711124
517	cg10296238	history.of.type.2.diabetes	MElightblue4	0.0326648
518	cg12016809	history.of.type.2.diabetes	MElightblue4	0.0326648
519	cg14789911	history.of.type.2.diabetes	MElightblue4	0.0326648
520	cg07747299	history.of.type.2.diabetes	MElightblue4	0.0326648
521	cg13732083	history.of.type.2.diabetes	MElightblue4	0.0326648
522	cg08742575	history.of.type.2.diabetes	MElightblue4	0.0326648
523	cg13012494	history.of.type.2.diabetes	MElightblue4	0.0326648
524	cg10296238	history.of.COPD	MElightblue4	0.0642261
525	cg12016809	history.of.COPD	MElightblue4	0.0642261
526	cg14789911	history.of.COPD	MElightblue4	0.0642261
527	cg07747299	history.of.COPD	MElightblue4	0.0642261
528	cg13732083	history.of.COPD	MElightblue4	0.0642261
529	cg08742575	history.of.COPD	MElightblue4	0.0642261
530	cg13012494	history.of.COPD	MElightblue4	0.0642261
531	cg10296238	medication.history.of.hypoglycemic.drug.3	MElightblue4	0.0967754
532	cg12016809	medication.history.of.hypoglycemic.drug.3	MElightblue4	0.0967754
533	cg14789911	medication.history.of.hypoglycemic.drug.3	MElightblue4	0.0967754
534	cg07747299	medication.history.of.hypoglycemic.drug.3	MElightblue4	0.0967754
535	cg13732083	medication.history.of.hypoglycemic.drug.3	MElightblue4	0.0967754
536	cg08742575	medication.history.of.hypoglycemic.drug.3	MElightblue4	0.0967754
537	cg13012494	medication.history.of.hypoglycemic.drug.3	MElightblue4	0.0967754
538	cg10296238	frequency.of.cooking	MElightblue4	0.0639917
539	cg12016809	frequency.of.cooking	MElightblue4	0.0639917
540	cg14789911	frequency.of.cooking	MElightblue4	0.0639917
541	cg07747299	frequency.of.cooking	MElightblue4	0.0639917
542	cg13732083	frequency.of.cooking	MElightblue4	0.0639917
543	cg08742575	frequency.of.cooking	MElightblue4	0.0639917
544	cg13012494	frequency.of.cooking	MElightblue4	0.0639917
545	cg10296238	hours.at.home.in.week	MElightblue4	0.0240361
546	cg12016809	hours.at.home.in.week	MElightblue4	0.0240361
547	cg14789911	hours.at.home.in.week	MElightblue4	0.0240361
548	cg07747299	hours.at.home.in.week	MElightblue4	0.0240361
549	cg13732083	hours.at.home.in.week	MElightblue4	0.0240361
550	cg08742575	hours.at.home.in.week	MElightblue4	0.0240361
551	cg13012494	hours.at.home.in.week	MElightblue4	0.0240361
552	cg10296238	FN.BMD	MElightblue4	0.00728113
553	cg12016809	FN.BMD	MElightblue4	0.00728113
554	cg14789911	FN.BMD	MElightblue4	0.00728113
555	cg07747299	FN.BMD	MElightblue4	0.00728113
556	cg13732083	FN.BMD	MElightblue4	0.00728113
557	cg08742575	FN.BMD	MElightblue4	0.00728113
558	cg13012494	FN.BMD	MElightblue4	0.00728113
559	cg10296238	FN.BMDT	MElightblue4	0.00248702
560	cg12016809	FN.BMDT	MElightblue4	0.00248702
561	cg14789911	FN.BMDT	MElightblue4	0.00248702
562	cg07747299	FN.BMDT	MElightblue4	0.00248702
563	cg13732083	FN.BMDT	MElightblue4	0.00248702
564	cg08742575	FN.BMDT	MElightblue4	0.00248702
565	cg13012494	FN.BMDT	MElightblue4	0.00248702
566	cg10296238	FN.BMDZ	MElightblue4	0.00245826
567	cg12016809	FN.BMDZ	MElightblue4	0.00245826
568	cg14789911	FN.BMDZ	MElightblue4	0.00245826
569	cg07747299	FN.BMDZ	MElightblue4	0.00245826
570	cg13732083	FN.BMDZ	MElightblue4	0.00245826
571	cg08742575	FN.BMDZ	MElightblue4	0.00245826
572	cg13012494	FN.BMDZ	MElightblue4	0.00245826
573	cg10296238	Cr	MElightblue4	0.0708489
574	cg12016809	Cr	MElightblue4	0.0708489
575	cg14789911	Cr	MElightblue4	0.0708489
576	cg07747299	Cr	MElightblue4	0.0708489
577	cg13732083	Cr	MElightblue4	0.0708489
578	cg08742575	Cr	MElightblue4	0.0708489
579	cg13012494	Cr	MElightblue4	0.0708489
580	cg07691531	marital.status	MEdodgerblue4	0.0703116
581	cg01494348	marital.status	MEdodgerblue4	0.0703116
582	cg00713939	marital.status	MEdodgerblue4	0.0703116
583	cg23966224	marital.status	MEdodgerblue4	0.0703116
584	cg19357499	marital.status	MEdodgerblue4	0.0703116
585	cg07691531	Height	MEdodgerblue4	0.0766461
586	cg01494348	Height	MEdodgerblue4	0.0766461
587	cg00713939	Height	MEdodgerblue4	0.0766461
588	cg23966224	Height	MEdodgerblue4	0.0766461
589	cg19357499	Height	MEdodgerblue4	0.0766461
590	cg07691531	history.of.coronary.heart.disease	MEdodgerblue4	0.097722
591	cg01494348	history.of.coronary.heart.disease	MEdodgerblue4	0.097722
592	cg00713939	history.of.coronary.heart.disease	MEdodgerblue4	0.097722
593	cg23966224	history.of.coronary.heart.disease	MEdodgerblue4	0.097722
594	cg19357499	history.of.coronary.heart.disease	MEdodgerblue4	0.097722
595	cg07691531	history.of.hepatitis.B	MEdodgerblue4	0.0763342
596	cg01494348	history.of.hepatitis.B	MEdodgerblue4	0.0763342
597	cg00713939	history.of.hepatitis.B	MEdodgerblue4	0.0763342
598	cg23966224	history.of.hepatitis.B	MEdodgerblue4	0.0763342
599	cg19357499	history.of.hepatitis.B	MEdodgerblue4	0.0763342
600	cg07691531	medication.history.of.diphosphonate	MEdodgerblue4	0.0577387
601	cg01494348	medication.history.of.diphosphonate	MEdodgerblue4	0.0577387
602	cg00713939	medication.history.of.diphosphonate	MEdodgerblue4	0.0577387
603	cg23966224	medication.history.of.diphosphonate	MEdodgerblue4	0.0577387
604	cg19357499	medication.history.of.diphosphonate	MEdodgerblue4	0.0577387
605	cg07691531	medication.history.of.aspirin	MEdodgerblue4	0.0178912
606	cg01494348	medication.history.of.aspirin	MEdodgerblue4	0.0178912
607	cg00713939	medication.history.of.aspirin	MEdodgerblue4	0.0178912
608	cg23966224	medication.history.of.aspirin	MEdodgerblue4	0.0178912
609	cg19357499	medication.history.of.aspirin	MEdodgerblue4	0.0178912
610	cg07691531	medication.history.of.lipid.lowering.drug.1	MEdodgerblue4	0.00906796
611	cg01494348	medication.history.of.lipid.lowering.drug.1	MEdodgerblue4	0.00906796
612	cg00713939	medication.history.of.lipid.lowering.drug.1	MEdodgerblue4	0.00906796
613	cg23966224	medication.history.of.lipid.lowering.drug.1	MEdodgerblue4	0.00906796
614	cg19357499	medication.history.of.lipid.lowering.drug.1	MEdodgerblue4	0.00906796
615	cg07691531	distance.to.street	MEdodgerblue4	0.0530597
616	cg01494348	distance.to.street	MEdodgerblue4	0.0530597
617	cg00713939	distance.to.street	MEdodgerblue4	0.0530597
618	cg23966224	distance.to.street	MEdodgerblue4	0.0530597
619	cg19357499	distance.to.street	MEdodgerblue4	0.0530597
620	cg07691531	use.of.liquefied.gas	MEdodgerblue4	0.0373745
621	cg01494348	use.of.liquefied.gas	MEdodgerblue4	0.0373745
622	cg00713939	use.of.liquefied.gas	MEdodgerblue4	0.0373745
623	cg23966224	use.of.liquefied.gas	MEdodgerblue4	0.0373745
624	cg19357499	use.of.liquefied.gas	MEdodgerblue4	0.0373745
625	cg07691531	never.cooking	MEdodgerblue4	0.0857436
626	cg01494348	never.cooking	MEdodgerblue4	0.0857436
627	cg00713939	never.cooking	MEdodgerblue4	0.0857436
628	cg23966224	never.cooking	MEdodgerblue4	0.0857436
629	cg19357499	never.cooking	MEdodgerblue4	0.0857436
630	cg07691531	L2.BMD	MEdodgerblue4	0.0687493
631	cg01494348	L2.BMD	MEdodgerblue4	0.0687493
632	cg00713939	L2.BMD	MEdodgerblue4	0.0687493
633	cg23966224	L2.BMD	MEdodgerblue4	0.0687493
634	cg19357499	L2.BMD	MEdodgerblue4	0.0687493
635	cg07691531	FN.BMD	MEdodgerblue4	0.0311525
636	cg01494348	FN.BMD	MEdodgerblue4	0.0311525
637	cg00713939	FN.BMD	MEdodgerblue4	0.0311525
638	cg23966224	FN.BMD	MEdodgerblue4	0.0311525
639	cg19357499	FN.BMD	MEdodgerblue4	0.0311525
640	cg07691531	FN.BMDT	MEdodgerblue4	0.0608115
641	cg01494348	FN.BMDT	MEdodgerblue4	0.0608115
642	cg00713939	FN.BMDT	MEdodgerblue4	0.0608115
643	cg23966224	FN.BMDT	MEdodgerblue4	0.0608115
644	cg19357499	FN.BMDT	MEdodgerblue4	0.0608115
645	cg07691531	TH.BMD	MEdodgerblue4	0.095869
646	cg01494348	TH.BMD	MEdodgerblue4	0.095869
647	cg00713939	TH.BMD	MEdodgerblue4	0.095869
648	cg23966224	TH.BMD	MEdodgerblue4	0.095869
649	cg19357499	TH.BMD	MEdodgerblue4	0.095869
650	cg21885427	Gender	MEgreen3	0.000301123
651	cg03250220	Gender	MEgreen3	0.000301123
652	cg08570243	Gender	MEgreen3	0.000301123
653	cg02169857	Gender	MEgreen3	0.000301123
654	cg09068086	Gender	MEgreen3	0.000301123
655	cg21885427	pausimenia	MEgreen3	0.000357906
656	cg03250220	pausimenia	MEgreen3	0.000357906
657	cg08570243	pausimenia	MEgreen3	0.000357906
658	cg02169857	pausimenia	MEgreen3	0.000357906
659	cg09068086	pausimenia	MEgreen3	0.000357906
660	cg21885427	age.of.pausimenia	MEgreen3	0.000350587
661	cg03250220	age.of.pausimenia	MEgreen3	0.000350587
662	cg08570243	age.of.pausimenia	MEgreen3	0.000350587
663	cg02169857	age.of.pausimenia	MEgreen3	0.000350587
664	cg09068086	age.of.pausimenia	MEgreen3	0.000350587
665	cg21885427	age.of.menarche	MEgreen3	2.52205e-05
666	cg03250220	age.of.menarche	MEgreen3	2.52205e-05
667	cg08570243	age.of.menarche	MEgreen3	2.52205e-05
668	cg02169857	age.of.menarche	MEgreen3	2.52205e-05
669	cg09068086	age.of.menarche	MEgreen3	2.52205e-05
670	cg21885427	menstrual.cycle	MEgreen3	0.000654027
671	cg03250220	menstrual.cycle	MEgreen3	0.000654027
672	cg08570243	menstrual.cycle	MEgreen3	0.000654027
673	cg02169857	menstrual.cycle	MEgreen3	0.000654027
674	cg09068086	menstrual.cycle	MEgreen3	0.000654027
675	cg21885427	menstrual.duration	MEgreen3	0.000692283
676	cg03250220	menstrual.duration	MEgreen3	0.000692283
677	cg08570243	menstrual.duration	MEgreen3	0.000692283
678	cg02169857	menstrual.duration	MEgreen3	0.000692283
679	cg09068086	menstrual.duration	MEgreen3	0.000692283
680	cg21885427	first.pregnant.age	MEgreen3	0.00348921
681	cg03250220	first.pregnant.age	MEgreen3	0.00348921
682	cg08570243	first.pregnant.age	MEgreen3	0.00348921
683	cg02169857	first.pregnant.age	MEgreen3	0.00348921
684	cg09068086	first.pregnant.age	MEgreen3	0.00348921
685	cg21885427	time.of.pregnancy	MEgreen3	0.0764821
686	cg03250220	time.of.pregnancy	MEgreen3	0.0764821
687	cg08570243	time.of.pregnancy	MEgreen3	0.0764821
688	cg02169857	time.of.pregnancy	MEgreen3	0.0764821
689	cg09068086	time.of.pregnancy	MEgreen3	0.0764821
690	cg21885427	time.of.bearing.birth	MEgreen3	0.00402816
691	cg03250220	time.of.bearing.birth	MEgreen3	0.00402816
692	cg08570243	time.of.bearing.birth	MEgreen3	0.00402816
693	cg02169857	time.of.bearing.birth	MEgreen3	0.00402816
694	cg09068086	time.of.bearing.birth	MEgreen3	0.00402816
695	cg21885427	history.of.coronary.heart.disease	MEgreen3	0.078764
696	cg03250220	history.of.coronary.heart.disease	MEgreen3	0.078764
697	cg08570243	history.of.coronary.heart.disease	MEgreen3	0.078764
698	cg02169857	history.of.coronary.heart.disease	MEgreen3	0.078764
699	cg09068086	history.of.coronary.heart.disease	MEgreen3	0.078764
700	cg21885427	history.of.hyperthyroidism	MEgreen3	0.0578716
701	cg03250220	history.of.hyperthyroidism	MEgreen3	0.0578716
702	cg08570243	history.of.hyperthyroidism	MEgreen3	0.0578716
703	cg02169857	history.of.hyperthyroidism	MEgreen3	0.0578716
704	cg09068086	history.of.hyperthyroidism	MEgreen3	0.0578716
705	cg21885427	history.of.gastrohelcosis	MEgreen3	0.058769
706	cg03250220	history.of.gastrohelcosis	MEgreen3	0.058769
707	cg08570243	history.of.gastrohelcosis	MEgreen3	0.058769
708	cg02169857	history.of.gastrohelcosis	MEgreen3	0.058769
709	cg09068086	history.of.gastrohelcosis	MEgreen3	0.058769
710	cg21885427	history.of.fatty.liver	MEgreen3	0.0150989
711	cg03250220	history.of.fatty.liver	MEgreen3	0.0150989
712	cg08570243	history.of.fatty.liver	MEgreen3	0.0150989
713	cg02169857	history.of.fatty.liver	MEgreen3	0.0150989
714	cg09068086	history.of.fatty.liver	MEgreen3	0.0150989
715	cg21885427	history.of.thyroid.cancer	MEgreen3	0.00261265
716	cg03250220	history.of.thyroid.cancer	MEgreen3	0.00261265
717	cg08570243	history.of.thyroid.cancer	MEgreen3	0.00261265
718	cg02169857	history.of.thyroid.cancer	MEgreen3	0.00261265
719	cg09068086	history.of.thyroid.cancer	MEgreen3	0.00261265
720	cg21885427	history.of.other.cancer	MEgreen3	0.0226995
721	cg03250220	history.of.other.cancer	MEgreen3	0.0226995
722	cg08570243	history.of.other.cancer	MEgreen3	0.0226995
723	cg02169857	history.of.other.cancer	MEgreen3	0.0226995
724	cg09068086	history.of.other.cancer	MEgreen3	0.0226995
725	cg21885427	history.of.COPD	MEgreen3	0.0929573
726	cg03250220	history.of.COPD	MEgreen3	0.0929573
727	cg08570243	history.of.COPD	MEgreen3	0.0929573
728	cg02169857	history.of.COPD	MEgreen3	0.0929573
729	cg09068086	history.of.COPD	MEgreen3	0.0929573
730	cg21885427	medication.history.of.VD	MEgreen3	0.084509
731	cg03250220	medication.history.of.VD	MEgreen3	0.084509
732	cg08570243	medication.history.of.VD	MEgreen3	0.084509
733	cg02169857	medication.history.of.VD	MEgreen3	0.084509
734	cg09068086	medication.history.of.VD	MEgreen3	0.084509
735	cg21885427	decoration.time	MEgreen3	0.0873232
736	cg03250220	decoration.time	MEgreen3	0.0873232
737	cg08570243	decoration.time	MEgreen3	0.0873232
738	cg02169857	decoration.time	MEgreen3	0.0873232
739	cg09068086	decoration.time	MEgreen3	0.0873232
740	cg21885427	frequency.of.cooking	MEgreen3	0.028407
741	cg03250220	frequency.of.cooking	MEgreen3	0.028407
742	cg08570243	frequency.of.cooking	MEgreen3	0.028407
743	cg02169857	frequency.of.cooking	MEgreen3	0.028407
744	cg09068086	frequency.of.cooking	MEgreen3	0.028407
745	cg21885427	Occasionally.use.of.air.conditioning.in.winter	MEgreen3	0.00141135
746	cg03250220	Occasionally.use.of.air.conditioning.in.winter	MEgreen3	0.00141135
747	cg08570243	Occasionally.use.of.air.conditioning.in.winter	MEgreen3	0.00141135
748	cg02169857	Occasionally.use.of.air.conditioning.in.winter	MEgreen3	0.00141135
749	cg09068086	Occasionally.use.of.air.conditioning.in.winter	MEgreen3	0.00141135
750	cg21885427	TH.BMDZ	MEgreen3	0.019844
751	cg03250220	TH.BMDZ	MEgreen3	0.019844
752	cg08570243	TH.BMDZ	MEgreen3	0.019844
753	cg02169857	TH.BMDZ	MEgreen3	0.019844
754	cg09068086	TH.BMDZ	MEgreen3	0.019844
755	cg21885427	ALB	MEgreen3	0.0972146
756	cg03250220	ALB	MEgreen3	0.0972146
757	cg08570243	ALB	MEgreen3	0.0972146
758	cg02169857	ALB	MEgreen3	0.0972146
759	cg09068086	ALB	MEgreen3	0.0972146
760	cg21885427	Cr	MEgreen3	0.0191377
761	cg03250220	Cr	MEgreen3	0.0191377
762	cg08570243	Cr	MEgreen3	0.0191377
763	cg02169857	Cr	MEgreen3	0.0191377
764	cg09068086	Cr	MEgreen3	0.0191377
765	cg23588049	Gender	MEmagenta4	0.0548604
766	cg17050806	Gender	MEmagenta4	0.0548604
767	cg00108944	Gender	MEmagenta4	0.0548604
768	cg21272279	Gender	MEmagenta4	0.0548604
769	cg02799466	Gender	MEmagenta4	0.0548604
770	cg07311024	Gender	MEmagenta4	0.0548604
771	cg02415057	Gender	MEmagenta4	0.0548604
772	cg12351126	Gender	MEmagenta4	0.0548604
773	cg02071292	Gender	MEmagenta4	0.0548604
774	cg23588049	age.of.pausimenia	MEmagenta4	0.0735808
775	cg17050806	age.of.pausimenia	MEmagenta4	0.0735808
776	cg00108944	age.of.pausimenia	MEmagenta4	0.0735808
777	cg21272279	age.of.pausimenia	MEmagenta4	0.0735808
778	cg02799466	age.of.pausimenia	MEmagenta4	0.0735808
779	cg07311024	age.of.pausimenia	MEmagenta4	0.0735808
780	cg02415057	age.of.pausimenia	MEmagenta4	0.0735808
781	cg12351126	age.of.pausimenia	MEmagenta4	0.0735808
782	cg02071292	age.of.pausimenia	MEmagenta4	0.0735808
783	cg23588049	age.of.menarche	MEmagenta4	0.0207489
784	cg17050806	age.of.menarche	MEmagenta4	0.0207489
785	cg00108944	age.of.menarche	MEmagenta4	0.0207489
786	cg21272279	age.of.menarche	MEmagenta4	0.0207489
787	cg02799466	age.of.menarche	MEmagenta4	0.0207489
788	cg07311024	age.of.menarche	MEmagenta4	0.0207489
789	cg02415057	age.of.menarche	MEmagenta4	0.0207489
790	cg12351126	age.of.menarche	MEmagenta4	0.0207489
791	cg02071292	age.of.menarche	MEmagenta4	0.0207489
792	cg23588049	menstrual.cycle	MEmagenta4	0.0143296
793	cg17050806	menstrual.cycle	MEmagenta4	0.0143296
794	cg00108944	menstrual.cycle	MEmagenta4	0.0143296
795	cg21272279	menstrual.cycle	MEmagenta4	0.0143296
796	cg02799466	menstrual.cycle	MEmagenta4	0.0143296
797	cg07311024	menstrual.cycle	MEmagenta4	0.0143296
798	cg02415057	menstrual.cycle	MEmagenta4	0.0143296
799	cg12351126	menstrual.cycle	MEmagenta4	0.0143296
800	cg02071292	menstrual.cycle	MEmagenta4	0.0143296
801	cg23588049	menstrual.duration	MEmagenta4	0.0714482
802	cg17050806	menstrual.duration	MEmagenta4	0.0714482
803	cg00108944	menstrual.duration	MEmagenta4	0.0714482
804	cg21272279	menstrual.duration	MEmagenta4	0.0714482
805	cg02799466	menstrual.duration	MEmagenta4	0.0714482
806	cg07311024	menstrual.duration	MEmagenta4	0.0714482
807	cg02415057	menstrual.duration	MEmagenta4	0.0714482
808	cg12351126	menstrual.duration	MEmagenta4	0.0714482
809	cg02071292	menstrual.duration	MEmagenta4	0.0714482
810	cg23588049	first.pregnant.age	MEmagenta4	0.0231776
811	cg17050806	first.pregnant.age	MEmagenta4	0.0231776
812	cg00108944	first.pregnant.age	MEmagenta4	0.0231776
813	cg21272279	first.pregnant.age	MEmagenta4	0.0231776
814	cg02799466	first.pregnant.age	MEmagenta4	0.0231776
815	cg07311024	first.pregnant.age	MEmagenta4	0.0231776
816	cg02415057	first.pregnant.age	MEmagenta4	0.0231776
817	cg12351126	first.pregnant.age	MEmagenta4	0.0231776
818	cg02071292	first.pregnant.age	MEmagenta4	0.0231776
819	cg23588049	family.history.of.osteoporosis	MEmagenta4	0.0841812
820	cg17050806	family.history.of.osteoporosis	MEmagenta4	0.0841812
821	cg00108944	family.history.of.osteoporosis	MEmagenta4	0.0841812
822	cg21272279	family.history.of.osteoporosis	MEmagenta4	0.0841812
823	cg02799466	family.history.of.osteoporosis	MEmagenta4	0.0841812
824	cg07311024	family.history.of.osteoporosis	MEmagenta4	0.0841812
825	cg02415057	family.history.of.osteoporosis	MEmagenta4	0.0841812
826	cg12351126	family.history.of.osteoporosis	MEmagenta4	0.0841812
827	cg02071292	family.history.of.osteoporosis	MEmagenta4	0.0841812
828	cg23588049	history.of.smoking	MEmagenta4	0.060152
829	cg17050806	history.of.smoking	MEmagenta4	0.060152
830	cg00108944	history.of.smoking	MEmagenta4	0.060152
831	cg21272279	history.of.smoking	MEmagenta4	0.060152
832	cg02799466	history.of.smoking	MEmagenta4	0.060152
833	cg07311024	history.of.smoking	MEmagenta4	0.060152
834	cg02415057	history.of.smoking	MEmagenta4	0.060152
835	cg12351126	history.of.smoking	MEmagenta4	0.060152
836	cg02071292	history.of.smoking	MEmagenta4	0.060152
837	cg23588049	history.of.drinking	MEmagenta4	0.0305568
838	cg17050806	history.of.drinking	MEmagenta4	0.0305568
839	cg00108944	history.of.drinking	MEmagenta4	0.0305568
840	cg21272279	history.of.drinking	MEmagenta4	0.0305568
841	cg02799466	history.of.drinking	MEmagenta4	0.0305568
842	cg07311024	history.of.drinking	MEmagenta4	0.0305568
843	cg02415057	history.of.drinking	MEmagenta4	0.0305568
844	cg12351126	history.of.drinking	MEmagenta4	0.0305568
845	cg02071292	history.of.drinking	MEmagenta4	0.0305568
846	cg23588049	history.of.gastritis	MEmagenta4	0.0588697
847	cg17050806	history.of.gastritis	MEmagenta4	0.0588697
848	cg00108944	history.of.gastritis	MEmagenta4	0.0588697
849	cg21272279	history.of.gastritis	MEmagenta4	0.0588697
850	cg02799466	history.of.gastritis	MEmagenta4	0.0588697
851	cg07311024	history.of.gastritis	MEmagenta4	0.0588697
852	cg02415057	history.of.gastritis	MEmagenta4	0.0588697
853	cg12351126	history.of.gastritis	MEmagenta4	0.0588697
854	cg02071292	history.of.gastritis	MEmagenta4	0.0588697
855	cg23588049	history.of.thyroid.cancer	MEmagenta4	0.0636796
856	cg17050806	history.of.thyroid.cancer	MEmagenta4	0.0636796
857	cg00108944	history.of.thyroid.cancer	MEmagenta4	0.0636796
858	cg21272279	history.of.thyroid.cancer	MEmagenta4	0.0636796
859	cg02799466	history.of.thyroid.cancer	MEmagenta4	0.0636796
860	cg07311024	history.of.thyroid.cancer	MEmagenta4	0.0636796
861	cg02415057	history.of.thyroid.cancer	MEmagenta4	0.0636796
862	cg12351126	history.of.thyroid.cancer	MEmagenta4	0.0636796
863	cg02071292	history.of.thyroid.cancer	MEmagenta4	0.0636796
864	cg23588049	history.of.other.disease	MEmagenta4	0.0833531
865	cg17050806	history.of.other.disease	MEmagenta4	0.0833531
866	cg00108944	history.of.other.disease	MEmagenta4	0.0833531
867	cg21272279	history.of.other.disease	MEmagenta4	0.0833531
868	cg02799466	history.of.other.disease	MEmagenta4	0.0833531
869	cg07311024	history.of.other.disease	MEmagenta4	0.0833531
870	cg02415057	history.of.other.disease	MEmagenta4	0.0833531
871	cg12351126	history.of.other.disease	MEmagenta4	0.0833531
872	cg02071292	history.of.other.disease	MEmagenta4	0.0833531
873	cg23588049	medication.history.of.diphosphonate	MEmagenta4	0.0256387
874	cg17050806	medication.history.of.diphosphonate	MEmagenta4	0.0256387
875	cg00108944	medication.history.of.diphosphonate	MEmagenta4	0.0256387
876	cg21272279	medication.history.of.diphosphonate	MEmagenta4	0.0256387
877	cg02799466	medication.history.of.diphosphonate	MEmagenta4	0.0256387
878	cg07311024	medication.history.of.diphosphonate	MEmagenta4	0.0256387
879	cg02415057	medication.history.of.diphosphonate	MEmagenta4	0.0256387
880	cg12351126	medication.history.of.diphosphonate	MEmagenta4	0.0256387
881	cg02071292	medication.history.of.diphosphonate	MEmagenta4	0.0256387
882	cg23588049	medication.history.of.lipid.lowering.drug.1	MEmagenta4	0.0865348
883	cg17050806	medication.history.of.lipid.lowering.drug.1	MEmagenta4	0.0865348
884	cg00108944	medication.history.of.lipid.lowering.drug.1	MEmagenta4	0.0865348
885	cg21272279	medication.history.of.lipid.lowering.drug.1	MEmagenta4	0.0865348
886	cg02799466	medication.history.of.lipid.lowering.drug.1	MEmagenta4	0.0865348
887	cg07311024	medication.history.of.lipid.lowering.drug.1	MEmagenta4	0.0865348
888	cg02415057	medication.history.of.lipid.lowering.drug.1	MEmagenta4	0.0865348
889	cg12351126	medication.history.of.lipid.lowering.drug.1	MEmagenta4	0.0865348
890	cg02071292	medication.history.of.lipid.lowering.drug.1	MEmagenta4	0.0865348
891	cg23588049	L1.BMDT	MEmagenta4	0.0250114
892	cg17050806	L1.BMDT	MEmagenta4	0.0250114
893	cg00108944	L1.BMDT	MEmagenta4	0.0250114
894	cg21272279	L1.BMDT	MEmagenta4	0.0250114
895	cg02799466	L1.BMDT	MEmagenta4	0.0250114
896	cg07311024	L1.BMDT	MEmagenta4	0.0250114
897	cg02415057	L1.BMDT	MEmagenta4	0.0250114
898	cg12351126	L1.BMDT	MEmagenta4	0.0250114
899	cg02071292	L1.BMDT	MEmagenta4	0.0250114
900	cg23588049	L4.BMDT	MEmagenta4	0.036259
901	cg17050806	L4.BMDT	MEmagenta4	0.036259
902	cg00108944	L4.BMDT	MEmagenta4	0.036259
903	cg21272279	L4.BMDT	MEmagenta4	0.036259
904	cg02799466	L4.BMDT	MEmagenta4	0.036259
905	cg07311024	L4.BMDT	MEmagenta4	0.036259
906	cg02415057	L4.BMDT	MEmagenta4	0.036259
907	cg12351126	L4.BMDT	MEmagenta4	0.036259
908	cg02071292	L4.BMDT	MEmagenta4	0.036259
909	cg23588049	L1.L4.BMDT	MEmagenta4	0.0495079
910	cg17050806	L1.L4.BMDT	MEmagenta4	0.0495079
911	cg00108944	L1.L4.BMDT	MEmagenta4	0.0495079
912	cg21272279	L1.L4.BMDT	MEmagenta4	0.0495079
913	cg02799466	L1.L4.BMDT	MEmagenta4	0.0495079
914	cg07311024	L1.L4.BMDT	MEmagenta4	0.0495079
915	cg02415057	L1.L4.BMDT	MEmagenta4	0.0495079
916	cg12351126	L1.L4.BMDT	MEmagenta4	0.0495079
917	cg02071292	L1.L4.BMDT	MEmagenta4	0.0495079
918	cg23588049	GLOB	MEmagenta4	0.0973978
919	cg17050806	GLOB	MEmagenta4	0.0973978
920	cg00108944	GLOB	MEmagenta4	0.0973978
921	cg21272279	GLOB	MEmagenta4	0.0973978
922	cg02799466	GLOB	MEmagenta4	0.0973978
923	cg07311024	GLOB	MEmagenta4	0.0973978
924	cg02415057	GLOB	MEmagenta4	0.0973978
925	cg12351126	GLOB	MEmagenta4	0.0973978
926	cg02071292	GLOB	MEmagenta4	0.0973978
927	cg23588049	GGT	MEmagenta4	0.0341526
928	cg17050806	GGT	MEmagenta4	0.0341526
929	cg00108944	GGT	MEmagenta4	0.0341526
930	cg21272279	GGT	MEmagenta4	0.0341526
931	cg02799466	GGT	MEmagenta4	0.0341526
932	cg07311024	GGT	MEmagenta4	0.0341526
933	cg02415057	GGT	MEmagenta4	0.0341526
934	cg12351126	GGT	MEmagenta4	0.0341526
935	cg02071292	GGT	MEmagenta4	0.0341526
936	cg23588049	UA	MEmagenta4	0.00818361
937	cg17050806	UA	MEmagenta4	0.00818361
938	cg00108944	UA	MEmagenta4	0.00818361
939	cg21272279	UA	MEmagenta4	0.00818361
940	cg02799466	UA	MEmagenta4	0.00818361
941	cg07311024	UA	MEmagenta4	0.00818361
942	cg02415057	UA	MEmagenta4	0.00818361
943	cg12351126	UA	MEmagenta4	0.00818361
944	cg02071292	UA	MEmagenta4	0.00818361
945	cg06739303	Gender	MEskyblue4	0.0768203
946	cg24714864	Gender	MEskyblue4	0.0768203
947	cg01485177	Gender	MEskyblue4	0.0768203
948	cg24598948	Gender	MEskyblue4	0.0768203
949	cg24527560	Gender	MEskyblue4	0.0768203
950	cg06833823	Gender	MEskyblue4	0.0768203
951	cg27119456	Gender	MEskyblue4	0.0768203
952	cg23026554	Gender	MEskyblue4	0.0768203
953	cg06739303	pausimenia	MEskyblue4	0.0219143
954	cg24714864	pausimenia	MEskyblue4	0.0219143
955	cg01485177	pausimenia	MEskyblue4	0.0219143
956	cg24598948	pausimenia	MEskyblue4	0.0219143
957	cg24527560	pausimenia	MEskyblue4	0.0219143
958	cg06833823	pausimenia	MEskyblue4	0.0219143
959	cg27119456	pausimenia	MEskyblue4	0.0219143
960	cg23026554	pausimenia	MEskyblue4	0.0219143
961	cg06739303	age.of.pausimenia	MEskyblue4	0.050543
962	cg24714864	age.of.pausimenia	MEskyblue4	0.050543
963	cg01485177	age.of.pausimenia	MEskyblue4	0.050543
964	cg24598948	age.of.pausimenia	MEskyblue4	0.050543
965	cg24527560	age.of.pausimenia	MEskyblue4	0.050543
966	cg06833823	age.of.pausimenia	MEskyblue4	0.050543
967	cg27119456	age.of.pausimenia	MEskyblue4	0.050543
968	cg23026554	age.of.pausimenia	MEskyblue4	0.050543
969	cg06739303	age.of.menarche	MEskyblue4	0.0515729
970	cg24714864	age.of.menarche	MEskyblue4	0.0515729
971	cg01485177	age.of.menarche	MEskyblue4	0.0515729
972	cg24598948	age.of.menarche	MEskyblue4	0.0515729
973	cg24527560	age.of.menarche	MEskyblue4	0.0515729
974	cg06833823	age.of.menarche	MEskyblue4	0.0515729
975	cg27119456	age.of.menarche	MEskyblue4	0.0515729
976	cg23026554	age.of.menarche	MEskyblue4	0.0515729
977	cg06739303	menstrual.cycle	MEskyblue4	0.00439372
978	cg24714864	menstrual.cycle	MEskyblue4	0.00439372
979	cg01485177	menstrual.cycle	MEskyblue4	0.00439372
980	cg24598948	menstrual.cycle	MEskyblue4	0.00439372
981	cg24527560	menstrual.cycle	MEskyblue4	0.00439372
982	cg06833823	menstrual.cycle	MEskyblue4	0.00439372
983	cg27119456	menstrual.cycle	MEskyblue4	0.00439372
984	cg23026554	menstrual.cycle	MEskyblue4	0.00439372
985	cg06739303	menstrual.duration	MEskyblue4	0.0777958
986	cg24714864	menstrual.duration	MEskyblue4	0.0777958
987	cg01485177	menstrual.duration	MEskyblue4	0.0777958
988	cg24598948	menstrual.duration	MEskyblue4	0.0777958
989	cg24527560	menstrual.duration	MEskyblue4	0.0777958
990	cg06833823	menstrual.duration	MEskyblue4	0.0777958
991	cg27119456	menstrual.duration	MEskyblue4	0.0777958
992	cg23026554	menstrual.duration	MEskyblue4	0.0777958
993	cg06739303	first.pregnant.age	MEskyblue4	0.0126522
994	cg24714864	first.pregnant.age	MEskyblue4	0.0126522
995	cg01485177	first.pregnant.age	MEskyblue4	0.0126522
996	cg24598948	first.pregnant.age	MEskyblue4	0.0126522
997	cg24527560	first.pregnant.age	MEskyblue4	0.0126522
998	cg06833823	first.pregnant.age	MEskyblue4	0.0126522
999	cg27119456	first.pregnant.age	MEskyblue4	0.0126522
1000	cg23026554	first.pregnant.age	MEskyblue4	0.0126522
1001	cg06739303	family.history.of.AD	MEskyblue4	0.0217041
1002	cg24714864	family.history.of.AD	MEskyblue4	0.0217041
1003	cg01485177	family.history.of.AD	MEskyblue4	0.0217041
1004	cg24598948	family.history.of.AD	MEskyblue4	0.0217041
1005	cg24527560	family.history.of.AD	MEskyblue4	0.0217041
1006	cg06833823	family.history.of.AD	MEskyblue4	0.0217041
1007	cg27119456	family.history.of.AD	MEskyblue4	0.0217041
1008	cg23026554	family.history.of.AD	MEskyblue4	0.0217041
1009	cg06739303	family.history.of.osteoporosis	MEskyblue4	0.0178747
1010	cg24714864	family.history.of.osteoporosis	MEskyblue4	0.0178747
1011	cg01485177	family.history.of.osteoporosis	MEskyblue4	0.0178747
1012	cg24598948	family.history.of.osteoporosis	MEskyblue4	0.0178747
1013	cg24527560	family.history.of.osteoporosis	MEskyblue4	0.0178747
1014	cg06833823	family.history.of.osteoporosis	MEskyblue4	0.0178747
1015	cg27119456	family.history.of.osteoporosis	MEskyblue4	0.0178747
1016	cg23026554	family.history.of.osteoporosis	MEskyblue4	0.0178747
1017	cg06739303	family.history.of.CVD	MEskyblue4	0.0598587
1018	cg24714864	family.history.of.CVD	MEskyblue4	0.0598587
1019	cg01485177	family.history.of.CVD	MEskyblue4	0.0598587
1020	cg24598948	family.history.of.CVD	MEskyblue4	0.0598587
1021	cg24527560	family.history.of.CVD	MEskyblue4	0.0598587
1022	cg06833823	family.history.of.CVD	MEskyblue4	0.0598587
1023	cg27119456	family.history.of.CVD	MEskyblue4	0.0598587
1024	cg23026554	family.history.of.CVD	MEskyblue4	0.0598587
1025	cg06739303	history.of.hyperlipidemia	MEskyblue4	0.0629899
1026	cg24714864	history.of.hyperlipidemia	MEskyblue4	0.0629899
1027	cg01485177	history.of.hyperlipidemia	MEskyblue4	0.0629899
1028	cg24598948	history.of.hyperlipidemia	MEskyblue4	0.0629899
1029	cg24527560	history.of.hyperlipidemia	MEskyblue4	0.0629899
1030	cg06833823	history.of.hyperlipidemia	MEskyblue4	0.0629899
1031	cg27119456	history.of.hyperlipidemia	MEskyblue4	0.0629899
1032	cg23026554	history.of.hyperlipidemia	MEskyblue4	0.0629899
1033	cg06739303	history.of.CKD	MEskyblue4	0.0785154
1034	cg24714864	history.of.CKD	MEskyblue4	0.0785154
1035	cg01485177	history.of.CKD	MEskyblue4	0.0785154
1036	cg24598948	history.of.CKD	MEskyblue4	0.0785154
1037	cg24527560	history.of.CKD	MEskyblue4	0.0785154
1038	cg06833823	history.of.CKD	MEskyblue4	0.0785154
1039	cg27119456	history.of.CKD	MEskyblue4	0.0785154
1040	cg23026554	history.of.CKD	MEskyblue4	0.0785154
1041	cg06739303	history.of.gastritis	MEskyblue4	0.0997287
1042	cg24714864	history.of.gastritis	MEskyblue4	0.0997287
1043	cg01485177	history.of.gastritis	MEskyblue4	0.0997287
1044	cg24598948	history.of.gastritis	MEskyblue4	0.0997287
1045	cg24527560	history.of.gastritis	MEskyblue4	0.0997287
1046	cg06833823	history.of.gastritis	MEskyblue4	0.0997287
1047	cg27119456	history.of.gastritis	MEskyblue4	0.0997287
1048	cg23026554	history.of.gastritis	MEskyblue4	0.0997287
1049	cg06739303	history.of.thyroid.cancer	MEskyblue4	0.00116642
1050	cg24714864	history.of.thyroid.cancer	MEskyblue4	0.00116642
1051	cg01485177	history.of.thyroid.cancer	MEskyblue4	0.00116642
1052	cg24598948	history.of.thyroid.cancer	MEskyblue4	0.00116642
1053	cg24527560	history.of.thyroid.cancer	MEskyblue4	0.00116642
1054	cg06833823	history.of.thyroid.cancer	MEskyblue4	0.00116642
1055	cg27119456	history.of.thyroid.cancer	MEskyblue4	0.00116642
1056	cg23026554	history.of.thyroid.cancer	MEskyblue4	0.00116642
1057	cg06739303	medication.history.of.calcium	MEskyblue4	0.0256916
1058	cg24714864	medication.history.of.calcium	MEskyblue4	0.0256916
1059	cg01485177	medication.history.of.calcium	MEskyblue4	0.0256916
1060	cg24598948	medication.history.of.calcium	MEskyblue4	0.0256916
1061	cg24527560	medication.history.of.calcium	MEskyblue4	0.0256916
1062	cg06833823	medication.history.of.calcium	MEskyblue4	0.0256916
1063	cg27119456	medication.history.of.calcium	MEskyblue4	0.0256916
1064	cg23026554	medication.history.of.calcium	MEskyblue4	0.0256916
1065	cg06739303	medication.history.of.lipid.lowering.drug.1	MEskyblue4	0.0300877
1066	cg24714864	medication.history.of.lipid.lowering.drug.1	MEskyblue4	0.0300877
1067	cg01485177	medication.history.of.lipid.lowering.drug.1	MEskyblue4	0.0300877
1068	cg24598948	medication.history.of.lipid.lowering.drug.1	MEskyblue4	0.0300877
1069	cg24527560	medication.history.of.lipid.lowering.drug.1	MEskyblue4	0.0300877
1070	cg06833823	medication.history.of.lipid.lowering.drug.1	MEskyblue4	0.0300877
1071	cg27119456	medication.history.of.lipid.lowering.drug.1	MEskyblue4	0.0300877
1072	cg23026554	medication.history.of.lipid.lowering.drug.1	MEskyblue4	0.0300877
1073	cg06739303	medication.history.of.lipid.lowering.drug.2	MEskyblue4	0.0785786
1074	cg24714864	medication.history.of.lipid.lowering.drug.2	MEskyblue4	0.0785786
1075	cg01485177	medication.history.of.lipid.lowering.drug.2	MEskyblue4	0.0785786
1076	cg24598948	medication.history.of.lipid.lowering.drug.2	MEskyblue4	0.0785786
1077	cg24527560	medication.history.of.lipid.lowering.drug.2	MEskyblue4	0.0785786
1078	cg06833823	medication.history.of.lipid.lowering.drug.2	MEskyblue4	0.0785786
1079	cg27119456	medication.history.of.lipid.lowering.drug.2	MEskyblue4	0.0785786
1080	cg23026554	medication.history.of.lipid.lowering.drug.2	MEskyblue4	0.0785786
1081	cg06739303	L2.BMDT	MEskyblue4	0.0635814
1082	cg24714864	L2.BMDT	MEskyblue4	0.0635814
1083	cg01485177	L2.BMDT	MEskyblue4	0.0635814
1084	cg24598948	L2.BMDT	MEskyblue4	0.0635814
1085	cg24527560	L2.BMDT	MEskyblue4	0.0635814
1086	cg06833823	L2.BMDT	MEskyblue4	0.0635814
1087	cg27119456	L2.BMDT	MEskyblue4	0.0635814
1088	cg23026554	L2.BMDT	MEskyblue4	0.0635814
1089	cg06739303	GLOB	MEskyblue4	0.0777271
1090	cg24714864	GLOB	MEskyblue4	0.0777271
1091	cg01485177	GLOB	MEskyblue4	0.0777271
1092	cg24598948	GLOB	MEskyblue4	0.0777271
1093	cg24527560	GLOB	MEskyblue4	0.0777271
1094	cg06833823	GLOB	MEskyblue4	0.0777271
1095	cg27119456	GLOB	MEskyblue4	0.0777271
1096	cg23026554	GLOB	MEskyblue4	0.0777271
1097	cg06739303	A.G	MEskyblue4	0.0403816
1098	cg24714864	A.G	MEskyblue4	0.0403816
1099	cg01485177	A.G	MEskyblue4	0.0403816
1100	cg24598948	A.G	MEskyblue4	0.0403816
1101	cg24527560	A.G	MEskyblue4	0.0403816
1102	cg06833823	A.G	MEskyblue4	0.0403816
1103	cg27119456	A.G	MEskyblue4	0.0403816
1104	cg23026554	A.G	MEskyblue4	0.0403816
1105	cg17897547	menstrual.cycle	MEpalevioletred	0.0555983
1106	cg22937354	menstrual.cycle	MEpalevioletred	0.0555983
1107	cg18474384	menstrual.cycle	MEpalevioletred	0.0555983
1108	cg11319592	menstrual.cycle	MEpalevioletred	0.0555983
1109	cg20016095	menstrual.cycle	MEpalevioletred	0.0555983
1110	cg12157673	menstrual.cycle	MEpalevioletred	0.0555983
1111	cg17897547	menstrual.duration	MEpalevioletred	0.036101
1112	cg22937354	menstrual.duration	MEpalevioletred	0.036101
1113	cg18474384	menstrual.duration	MEpalevioletred	0.036101
1114	cg11319592	menstrual.duration	MEpalevioletred	0.036101
1115	cg20016095	menstrual.duration	MEpalevioletred	0.036101
1116	cg12157673	menstrual.duration	MEpalevioletred	0.036101
1117	cg17897547	first.pregnant.age	MEpalevioletred	0.024025
1118	cg22937354	first.pregnant.age	MEpalevioletred	0.024025
1119	cg18474384	first.pregnant.age	MEpalevioletred	0.024025
1120	cg11319592	first.pregnant.age	MEpalevioletred	0.024025
1121	cg20016095	first.pregnant.age	MEpalevioletred	0.024025
1122	cg12157673	first.pregnant.age	MEpalevioletred	0.024025
1123	cg17897547	history.of.smoking	MEpalevioletred	0.08154
1124	cg22937354	history.of.smoking	MEpalevioletred	0.08154
1125	cg18474384	history.of.smoking	MEpalevioletred	0.08154
1126	cg11319592	history.of.smoking	MEpalevioletred	0.08154
1127	cg20016095	history.of.smoking	MEpalevioletred	0.08154
1128	cg12157673	history.of.smoking	MEpalevioletred	0.08154
1129	cg17897547	history.of.drinking	MEpalevioletred	0.0785651
1130	cg22937354	history.of.drinking	MEpalevioletred	0.0785651
1131	cg18474384	history.of.drinking	MEpalevioletred	0.0785651
1132	cg11319592	history.of.drinking	MEpalevioletred	0.0785651
1133	cg20016095	history.of.drinking	MEpalevioletred	0.0785651
1134	cg12157673	history.of.drinking	MEpalevioletred	0.0785651
1135	cg17897547	fall.frequency	MEpalevioletred	0.0962574
1136	cg22937354	fall.frequency	MEpalevioletred	0.0962574
1137	cg18474384	fall.frequency	MEpalevioletred	0.0962574
1138	cg11319592	fall.frequency	MEpalevioletred	0.0962574
1139	cg20016095	fall.frequency	MEpalevioletred	0.0962574
1140	cg12157673	fall.frequency	MEpalevioletred	0.0962574
1141	cg17897547	history.of.fracture	MEpalevioletred	0.0956281
1142	cg22937354	history.of.fracture	MEpalevioletred	0.0956281
1143	cg18474384	history.of.fracture	MEpalevioletred	0.0956281
1144	cg11319592	history.of.fracture	MEpalevioletred	0.0956281
1145	cg20016095	history.of.fracture	MEpalevioletred	0.0956281
1146	cg12157673	history.of.fracture	MEpalevioletred	0.0956281
1147	cg17897547	history.of.DN	MEpalevioletred	0.0455062
1148	cg22937354	history.of.DN	MEpalevioletred	0.0455062
1149	cg18474384	history.of.DN	MEpalevioletred	0.0455062
1150	cg11319592	history.of.DN	MEpalevioletred	0.0455062
1151	cg20016095	history.of.DN	MEpalevioletred	0.0455062
1152	cg12157673	history.of.DN	MEpalevioletred	0.0455062
1153	cg17897547	history.of.hepatitis.B	MEpalevioletred	0.0462874
1154	cg22937354	history.of.hepatitis.B	MEpalevioletred	0.0462874
1155	cg18474384	history.of.hepatitis.B	MEpalevioletred	0.0462874
1156	cg11319592	history.of.hepatitis.B	MEpalevioletred	0.0462874
1157	cg20016095	history.of.hepatitis.B	MEpalevioletred	0.0462874
1158	cg12157673	history.of.hepatitis.B	MEpalevioletred	0.0462874
1159	cg17897547	history.of.breast.cancer	MEpalevioletred	0.0121614
1160	cg22937354	history.of.breast.cancer	MEpalevioletred	0.0121614
1161	cg18474384	history.of.breast.cancer	MEpalevioletred	0.0121614
1162	cg11319592	history.of.breast.cancer	MEpalevioletred	0.0121614
1163	cg20016095	history.of.breast.cancer	MEpalevioletred	0.0121614
1164	cg12157673	history.of.breast.cancer	MEpalevioletred	0.0121614
1165	cg17897547	history.of.other.disease	MEpalevioletred	0.00538031
1166	cg22937354	history.of.other.disease	MEpalevioletred	0.00538031
1167	cg18474384	history.of.other.disease	MEpalevioletred	0.00538031
1168	cg11319592	history.of.other.disease	MEpalevioletred	0.00538031
1169	cg20016095	history.of.other.disease	MEpalevioletred	0.00538031
1170	cg12157673	history.of.other.disease	MEpalevioletred	0.00538031
1171	cg17897547	medication.history.of.aspirin	MEpalevioletred	0.0376143
1172	cg22937354	medication.history.of.aspirin	MEpalevioletred	0.0376143
1173	cg18474384	medication.history.of.aspirin	MEpalevioletred	0.0376143
1174	cg11319592	medication.history.of.aspirin	MEpalevioletred	0.0376143
1175	cg20016095	medication.history.of.aspirin	MEpalevioletred	0.0376143
1176	cg12157673	medication.history.of.aspirin	MEpalevioletred	0.0376143
1177	cg17897547	floor	MEpalevioletred	0.0198097
1178	cg22937354	floor	MEpalevioletred	0.0198097
1179	cg18474384	floor	MEpalevioletred	0.0198097
1180	cg11319592	floor	MEpalevioletred	0.0198097
1181	cg20016095	floor	MEpalevioletred	0.0198097
1182	cg12157673	floor	MEpalevioletred	0.0198097
1183	cg17897547	L1.BMDZ	MEpalevioletred	0.0175409
1184	cg22937354	L1.BMDZ	MEpalevioletred	0.0175409
1185	cg18474384	L1.BMDZ	MEpalevioletred	0.0175409
1186	cg11319592	L1.BMDZ	MEpalevioletred	0.0175409
1187	cg20016095	L1.BMDZ	MEpalevioletred	0.0175409
1188	cg12157673	L1.BMDZ	MEpalevioletred	0.0175409
1189	cg17897547	L2.BMDZ	MEpalevioletred	0.0880741
1190	cg22937354	L2.BMDZ	MEpalevioletred	0.0880741
1191	cg18474384	L2.BMDZ	MEpalevioletred	0.0880741
1192	cg11319592	L2.BMDZ	MEpalevioletred	0.0880741
1193	cg20016095	L2.BMDZ	MEpalevioletred	0.0880741
1194	cg12157673	L2.BMDZ	MEpalevioletred	0.0880741
1195	cg17897547	L1.L4.BMDZ	MEpalevioletred	0.0870086
1196	cg22937354	L1.L4.BMDZ	MEpalevioletred	0.0870086
1197	cg18474384	L1.L4.BMDZ	MEpalevioletred	0.0870086
1198	cg11319592	L1.L4.BMDZ	MEpalevioletred	0.0870086
1199	cg20016095	L1.L4.BMDZ	MEpalevioletred	0.0870086
1200	cg12157673	L1.L4.BMDZ	MEpalevioletred	0.0870086
1201	cg17897547	TH.BMDZ	MEpalevioletred	0.0269333
1202	cg22937354	TH.BMDZ	MEpalevioletred	0.0269333
1203	cg18474384	TH.BMDZ	MEpalevioletred	0.0269333
1204	cg11319592	TH.BMDZ	MEpalevioletred	0.0269333
1205	cg20016095	TH.BMDZ	MEpalevioletred	0.0269333
1206	cg12157673	TH.BMDZ	MEpalevioletred	0.0269333
1207	cg21113900	Gender	MEthistle3	0.037006
1208	cg17848407	Gender	MEthistle3	0.037006
1209	cg15405432	Gender	MEthistle3	0.037006
1210	cg14340928	Gender	MEthistle3	0.037006
1211	cg18710053	Gender	MEthistle3	0.037006
1212	cg27097438	Gender	MEthistle3	0.037006
1213	cg22905511	Gender	MEthistle3	0.037006
1214	cg02304092	Gender	MEthistle3	0.037006
1215	cg10812634	Gender	MEthistle3	0.037006
1216	cg21113900	marital.status	MEthistle3	0.0676113
1217	cg17848407	marital.status	MEthistle3	0.0676113
1218	cg15405432	marital.status	MEthistle3	0.0676113
1219	cg14340928	marital.status	MEthistle3	0.0676113
1220	cg18710053	marital.status	MEthistle3	0.0676113
1221	cg27097438	marital.status	MEthistle3	0.0676113
1222	cg22905511	marital.status	MEthistle3	0.0676113
1223	cg02304092	marital.status	MEthistle3	0.0676113
1224	cg10812634	marital.status	MEthistle3	0.0676113
1225	cg21113900	pausimenia	MEthistle3	0.0819307
1226	cg17848407	pausimenia	MEthistle3	0.0819307
1227	cg15405432	pausimenia	MEthistle3	0.0819307
1228	cg14340928	pausimenia	MEthistle3	0.0819307
1229	cg18710053	pausimenia	MEthistle3	0.0819307
1230	cg27097438	pausimenia	MEthistle3	0.0819307
1231	cg22905511	pausimenia	MEthistle3	0.0819307
1232	cg02304092	pausimenia	MEthistle3	0.0819307
1233	cg10812634	pausimenia	MEthistle3	0.0819307
1234	cg21113900	age.of.pausimenia	MEthistle3	0.0169772
1235	cg17848407	age.of.pausimenia	MEthistle3	0.0169772
1236	cg15405432	age.of.pausimenia	MEthistle3	0.0169772
1237	cg14340928	age.of.pausimenia	MEthistle3	0.0169772
1238	cg18710053	age.of.pausimenia	MEthistle3	0.0169772
1239	cg27097438	age.of.pausimenia	MEthistle3	0.0169772
1240	cg22905511	age.of.pausimenia	MEthistle3	0.0169772
1241	cg02304092	age.of.pausimenia	MEthistle3	0.0169772
1242	cg10812634	age.of.pausimenia	MEthistle3	0.0169772
1243	cg21113900	age.of.menarche	MEthistle3	0.0102877
1244	cg17848407	age.of.menarche	MEthistle3	0.0102877
1245	cg15405432	age.of.menarche	MEthistle3	0.0102877
1246	cg14340928	age.of.menarche	MEthistle3	0.0102877
1247	cg18710053	age.of.menarche	MEthistle3	0.0102877
1248	cg27097438	age.of.menarche	MEthistle3	0.0102877
1249	cg22905511	age.of.menarche	MEthistle3	0.0102877
1250	cg02304092	age.of.menarche	MEthistle3	0.0102877
1251	cg10812634	age.of.menarche	MEthistle3	0.0102877
1252	cg21113900	menstrual.cycle	MEthistle3	0.00468525
1253	cg17848407	menstrual.cycle	MEthistle3	0.00468525
1254	cg15405432	menstrual.cycle	MEthistle3	0.00468525
1255	cg14340928	menstrual.cycle	MEthistle3	0.00468525
1256	cg18710053	menstrual.cycle	MEthistle3	0.00468525
1257	cg27097438	menstrual.cycle	MEthistle3	0.00468525
1258	cg22905511	menstrual.cycle	MEthistle3	0.00468525
1259	cg02304092	menstrual.cycle	MEthistle3	0.00468525
1260	cg10812634	menstrual.cycle	MEthistle3	0.00468525
1261	cg21113900	menstrual.duration	MEthistle3	0.0136772
1262	cg17848407	menstrual.duration	MEthistle3	0.0136772
1263	cg15405432	menstrual.duration	MEthistle3	0.0136772
1264	cg14340928	menstrual.duration	MEthistle3	0.0136772
1265	cg18710053	menstrual.duration	MEthistle3	0.0136772
1266	cg27097438	menstrual.duration	MEthistle3	0.0136772
1267	cg22905511	menstrual.duration	MEthistle3	0.0136772
1268	cg02304092	menstrual.duration	MEthistle3	0.0136772
1269	cg10812634	menstrual.duration	MEthistle3	0.0136772
1270	cg21113900	first.pregnant.age	MEthistle3	0.0556957
1271	cg17848407	first.pregnant.age	MEthistle3	0.0556957
1272	cg15405432	first.pregnant.age	MEthistle3	0.0556957
1273	cg14340928	first.pregnant.age	MEthistle3	0.0556957
1274	cg18710053	first.pregnant.age	MEthistle3	0.0556957
1275	cg27097438	first.pregnant.age	MEthistle3	0.0556957
1276	cg22905511	first.pregnant.age	MEthistle3	0.0556957
1277	cg02304092	first.pregnant.age	MEthistle3	0.0556957
1278	cg10812634	first.pregnant.age	MEthistle3	0.0556957
1279	cg21113900	time.of.bearing.birth	MEthistle3	0.0954454
1280	cg17848407	time.of.bearing.birth	MEthistle3	0.0954454
1281	cg15405432	time.of.bearing.birth	MEthistle3	0.0954454
1282	cg14340928	time.of.bearing.birth	MEthistle3	0.0954454
1283	cg18710053	time.of.bearing.birth	MEthistle3	0.0954454
1284	cg27097438	time.of.bearing.birth	MEthistle3	0.0954454
1285	cg22905511	time.of.bearing.birth	MEthistle3	0.0954454
1286	cg02304092	time.of.bearing.birth	MEthistle3	0.0954454
1287	cg10812634	time.of.bearing.birth	MEthistle3	0.0954454
1288	cg21113900	history.of.drinking	MEthistle3	0.012381
1289	cg17848407	history.of.drinking	MEthistle3	0.012381
1290	cg15405432	history.of.drinking	MEthistle3	0.012381
1291	cg14340928	history.of.drinking	MEthistle3	0.012381
1292	cg18710053	history.of.drinking	MEthistle3	0.012381
1293	cg27097438	history.of.drinking	MEthistle3	0.012381
1294	cg22905511	history.of.drinking	MEthistle3	0.012381
1295	cg02304092	history.of.drinking	MEthistle3	0.012381
1296	cg10812634	history.of.drinking	MEthistle3	0.012381
1297	cg21113900	Waistline	MEthistle3	0.00633873
1298	cg17848407	Waistline	MEthistle3	0.00633873
1299	cg15405432	Waistline	MEthistle3	0.00633873
1300	cg14340928	Waistline	MEthistle3	0.00633873
1301	cg18710053	Waistline	MEthistle3	0.00633873
1302	cg27097438	Waistline	MEthistle3	0.00633873
1303	cg22905511	Waistline	MEthistle3	0.00633873
1304	cg02304092	Waistline	MEthistle3	0.00633873
1305	cg10812634	Waistline	MEthistle3	0.00633873
1306	cg21113900	Hipline	MEthistle3	0.0131776
1307	cg17848407	Hipline	MEthistle3	0.0131776
1308	cg15405432	Hipline	MEthistle3	0.0131776
1309	cg14340928	Hipline	MEthistle3	0.0131776
1310	cg18710053	Hipline	MEthistle3	0.0131776
1311	cg27097438	Hipline	MEthistle3	0.0131776
1312	cg22905511	Hipline	MEthistle3	0.0131776
1313	cg02304092	Hipline	MEthistle3	0.0131776
1314	cg10812634	Hipline	MEthistle3	0.0131776
1315	cg21113900	history.of.OA	MEthistle3	0.0494758
1316	cg17848407	history.of.OA	MEthistle3	0.0494758
1317	cg15405432	history.of.OA	MEthistle3	0.0494758
1318	cg14340928	history.of.OA	MEthistle3	0.0494758
1319	cg18710053	history.of.OA	MEthistle3	0.0494758
1320	cg27097438	history.of.OA	MEthistle3	0.0494758
1321	cg22905511	history.of.OA	MEthistle3	0.0494758
1322	cg02304092	history.of.OA	MEthistle3	0.0494758
1323	cg10812634	history.of.OA	MEthistle3	0.0494758
1324	cg21113900	history.of.other.disease	MEthistle3	0.0485153
1325	cg17848407	history.of.other.disease	MEthistle3	0.0485153
1326	cg15405432	history.of.other.disease	MEthistle3	0.0485153
1327	cg14340928	history.of.other.disease	MEthistle3	0.0485153
1328	cg18710053	history.of.other.disease	MEthistle3	0.0485153
1329	cg27097438	history.of.other.disease	MEthistle3	0.0485153
1330	cg22905511	history.of.other.disease	MEthistle3	0.0485153
1331	cg02304092	history.of.other.disease	MEthistle3	0.0485153
1332	cg10812634	history.of.other.disease	MEthistle3	0.0485153
1333	cg21113900	medication.history.of.diphosphonate	MEthistle3	0.040349
1334	cg17848407	medication.history.of.diphosphonate	MEthistle3	0.040349
1335	cg15405432	medication.history.of.diphosphonate	MEthistle3	0.040349
1336	cg14340928	medication.history.of.diphosphonate	MEthistle3	0.040349
1337	cg18710053	medication.history.of.diphosphonate	MEthistle3	0.040349
1338	cg27097438	medication.history.of.diphosphonate	MEthistle3	0.040349
1339	cg22905511	medication.history.of.diphosphonate	MEthistle3	0.040349
1340	cg02304092	medication.history.of.diphosphonate	MEthistle3	0.040349
1341	cg10812634	medication.history.of.diphosphonate	MEthistle3	0.040349
1342	cg21113900	medication.history.of.hypotensive.drug.1	MEthistle3	0.0880002
1343	cg17848407	medication.history.of.hypotensive.drug.1	MEthistle3	0.0880002
1344	cg15405432	medication.history.of.hypotensive.drug.1	MEthistle3	0.0880002
1345	cg14340928	medication.history.of.hypotensive.drug.1	MEthistle3	0.0880002
1346	cg18710053	medication.history.of.hypotensive.drug.1	MEthistle3	0.0880002
1347	cg27097438	medication.history.of.hypotensive.drug.1	MEthistle3	0.0880002
1348	cg22905511	medication.history.of.hypotensive.drug.1	MEthistle3	0.0880002
1349	cg02304092	medication.history.of.hypotensive.drug.1	MEthistle3	0.0880002
1350	cg10812634	medication.history.of.hypotensive.drug.1	MEthistle3	0.0880002
1351	cg21113900	medication.history.of.antibiotic	MEthistle3	0.0909552
1352	cg17848407	medication.history.of.antibiotic	MEthistle3	0.0909552
1353	cg15405432	medication.history.of.antibiotic	MEthistle3	0.0909552
1354	cg14340928	medication.history.of.antibiotic	MEthistle3	0.0909552
1355	cg18710053	medication.history.of.antibiotic	MEthistle3	0.0909552
1356	cg27097438	medication.history.of.antibiotic	MEthistle3	0.0909552
1357	cg22905511	medication.history.of.antibiotic	MEthistle3	0.0909552
1358	cg02304092	medication.history.of.antibiotic	MEthistle3	0.0909552
1359	cg10812634	medication.history.of.antibiotic	MEthistle3	0.0909552
1360	cg21113900	hours.at.home.in.week	MEthistle3	0.0737472
1361	cg17848407	hours.at.home.in.week	MEthistle3	0.0737472
1362	cg15405432	hours.at.home.in.week	MEthistle3	0.0737472
1363	cg14340928	hours.at.home.in.week	MEthistle3	0.0737472
1364	cg18710053	hours.at.home.in.week	MEthistle3	0.0737472
1365	cg27097438	hours.at.home.in.week	MEthistle3	0.0737472
1366	cg22905511	hours.at.home.in.week	MEthistle3	0.0737472
1367	cg02304092	hours.at.home.in.week	MEthistle3	0.0737472
1368	cg10812634	hours.at.home.in.week	MEthistle3	0.0737472
1369	cg21113900	Occasionally.use.of.air.conditioning.in.winter	MEthistle3	0.0229888
1370	cg17848407	Occasionally.use.of.air.conditioning.in.winter	MEthistle3	0.0229888
1371	cg15405432	Occasionally.use.of.air.conditioning.in.winter	MEthistle3	0.0229888
1372	cg14340928	Occasionally.use.of.air.conditioning.in.winter	MEthistle3	0.0229888
1373	cg18710053	Occasionally.use.of.air.conditioning.in.winter	MEthistle3	0.0229888
1374	cg27097438	Occasionally.use.of.air.conditioning.in.winter	MEthistle3	0.0229888
1375	cg22905511	Occasionally.use.of.air.conditioning.in.winter	MEthistle3	0.0229888
1376	cg02304092	Occasionally.use.of.air.conditioning.in.winter	MEthistle3	0.0229888
1377	cg10812634	Occasionally.use.of.air.conditioning.in.winter	MEthistle3	0.0229888
1378	cg21113900	AST	MEthistle3	0.0412691
1379	cg17848407	AST	MEthistle3	0.0412691
1380	cg15405432	AST	MEthistle3	0.0412691
1381	cg14340928	AST	MEthistle3	0.0412691
1382	cg18710053	AST	MEthistle3	0.0412691
1383	cg27097438	AST	MEthistle3	0.0412691
1384	cg22905511	AST	MEthistle3	0.0412691
1385	cg02304092	AST	MEthistle3	0.0412691
1386	cg10812634	AST	MEthistle3	0.0412691
1387	cg00599530	Age	MEorangered4	0.0676313
1388	cg26180843	Age	MEorangered4	0.0676313
1389	cg03775991	Age	MEorangered4	0.0676313
1390	cg15637912	Age	MEorangered4	0.0676313
1391	cg22883453	Age	MEorangered4	0.0676313
1392	cg19888017	Age	MEorangered4	0.0676313
1393	cg12709009	Age	MEorangered4	0.0676313
1394	cg01497892	Age	MEorangered4	0.0676313
1395	cg00893488	Age	MEorangered4	0.0676313
1396	cg21205282	Age	MEorangered4	0.0676313
1397	cg04972894	Age	MEorangered4	0.0676313
1398	cg12814571	Age	MEorangered4	0.0676313
1399	cg04505845	Age	MEorangered4	0.0676313
1400	cg24150532	Age	MEorangered4	0.0676313
1401	cg03972135	Age	MEorangered4	0.0676313
1402	cg16590582	Age	MEorangered4	0.0676313
1403	cg04386759	Age	MEorangered4	0.0676313
1404	cg05526015	Age	MEorangered4	0.0676313
1405	cg19406113	Age	MEorangered4	0.0676313
1406	cg00599530	Gender	MEorangered4	0.0784669
1407	cg26180843	Gender	MEorangered4	0.0784669
1408	cg03775991	Gender	MEorangered4	0.0784669
1409	cg15637912	Gender	MEorangered4	0.0784669
1410	cg22883453	Gender	MEorangered4	0.0784669
1411	cg19888017	Gender	MEorangered4	0.0784669
1412	cg12709009	Gender	MEorangered4	0.0784669
1413	cg01497892	Gender	MEorangered4	0.0784669
1414	cg00893488	Gender	MEorangered4	0.0784669
1415	cg21205282	Gender	MEorangered4	0.0784669
1416	cg04972894	Gender	MEorangered4	0.0784669
1417	cg12814571	Gender	MEorangered4	0.0784669
1418	cg04505845	Gender	MEorangered4	0.0784669
1419	cg24150532	Gender	MEorangered4	0.0784669
1420	cg03972135	Gender	MEorangered4	0.0784669
1421	cg16590582	Gender	MEorangered4	0.0784669
1422	cg04386759	Gender	MEorangered4	0.0784669
1423	cg05526015	Gender	MEorangered4	0.0784669
1424	cg19406113	Gender	MEorangered4	0.0784669
1425	cg00599530	marital.status	MEorangered4	0.0722907
1426	cg26180843	marital.status	MEorangered4	0.0722907
1427	cg03775991	marital.status	MEorangered4	0.0722907
1428	cg15637912	marital.status	MEorangered4	0.0722907
1429	cg22883453	marital.status	MEorangered4	0.0722907
1430	cg19888017	marital.status	MEorangered4	0.0722907
1431	cg12709009	marital.status	MEorangered4	0.0722907
1432	cg01497892	marital.status	MEorangered4	0.0722907
1433	cg00893488	marital.status	MEorangered4	0.0722907
1434	cg21205282	marital.status	MEorangered4	0.0722907
1435	cg04972894	marital.status	MEorangered4	0.0722907
1436	cg12814571	marital.status	MEorangered4	0.0722907
1437	cg04505845	marital.status	MEorangered4	0.0722907
1438	cg24150532	marital.status	MEorangered4	0.0722907
1439	cg03972135	marital.status	MEorangered4	0.0722907
1440	cg16590582	marital.status	MEorangered4	0.0722907
1441	cg04386759	marital.status	MEorangered4	0.0722907
1442	cg05526015	marital.status	MEorangered4	0.0722907
1443	cg19406113	marital.status	MEorangered4	0.0722907
1444	cg00599530	pausimenia	MEorangered4	0.0998078
1445	cg26180843	pausimenia	MEorangered4	0.0998078
1446	cg03775991	pausimenia	MEorangered4	0.0998078
1447	cg15637912	pausimenia	MEorangered4	0.0998078
1448	cg22883453	pausimenia	MEorangered4	0.0998078
1449	cg19888017	pausimenia	MEorangered4	0.0998078
1450	cg12709009	pausimenia	MEorangered4	0.0998078
1451	cg01497892	pausimenia	MEorangered4	0.0998078
1452	cg00893488	pausimenia	MEorangered4	0.0998078
1453	cg21205282	pausimenia	MEorangered4	0.0998078
1454	cg04972894	pausimenia	MEorangered4	0.0998078
1455	cg12814571	pausimenia	MEorangered4	0.0998078
1456	cg04505845	pausimenia	MEorangered4	0.0998078
1457	cg24150532	pausimenia	MEorangered4	0.0998078
1458	cg03972135	pausimenia	MEorangered4	0.0998078
1459	cg16590582	pausimenia	MEorangered4	0.0998078
1460	cg04386759	pausimenia	MEorangered4	0.0998078
1461	cg05526015	pausimenia	MEorangered4	0.0998078
1462	cg19406113	pausimenia	MEorangered4	0.0998078
1463	cg00599530	age.of.pausimenia	MEorangered4	0.0289299
1464	cg26180843	age.of.pausimenia	MEorangered4	0.0289299
1465	cg03775991	age.of.pausimenia	MEorangered4	0.0289299
1466	cg15637912	age.of.pausimenia	MEorangered4	0.0289299
1467	cg22883453	age.of.pausimenia	MEorangered4	0.0289299
1468	cg19888017	age.of.pausimenia	MEorangered4	0.0289299
1469	cg12709009	age.of.pausimenia	MEorangered4	0.0289299
1470	cg01497892	age.of.pausimenia	MEorangered4	0.0289299
1471	cg00893488	age.of.pausimenia	MEorangered4	0.0289299
1472	cg21205282	age.of.pausimenia	MEorangered4	0.0289299
1473	cg04972894	age.of.pausimenia	MEorangered4	0.0289299
1474	cg12814571	age.of.pausimenia	MEorangered4	0.0289299
1475	cg04505845	age.of.pausimenia	MEorangered4	0.0289299
1476	cg24150532	age.of.pausimenia	MEorangered4	0.0289299
1477	cg03972135	age.of.pausimenia	MEorangered4	0.0289299
1478	cg16590582	age.of.pausimenia	MEorangered4	0.0289299
1479	cg04386759	age.of.pausimenia	MEorangered4	0.0289299
1480	cg05526015	age.of.pausimenia	MEorangered4	0.0289299
1481	cg19406113	age.of.pausimenia	MEorangered4	0.0289299
1482	cg00599530	time.of.pregnancy	MEorangered4	0.0427913
1483	cg26180843	time.of.pregnancy	MEorangered4	0.0427913
1484	cg03775991	time.of.pregnancy	MEorangered4	0.0427913
1485	cg15637912	time.of.pregnancy	MEorangered4	0.0427913
1486	cg22883453	time.of.pregnancy	MEorangered4	0.0427913
1487	cg19888017	time.of.pregnancy	MEorangered4	0.0427913
1488	cg12709009	time.of.pregnancy	MEorangered4	0.0427913
1489	cg01497892	time.of.pregnancy	MEorangered4	0.0427913
1490	cg00893488	time.of.pregnancy	MEorangered4	0.0427913
1491	cg21205282	time.of.pregnancy	MEorangered4	0.0427913
1492	cg04972894	time.of.pregnancy	MEorangered4	0.0427913
1493	cg12814571	time.of.pregnancy	MEorangered4	0.0427913
1494	cg04505845	time.of.pregnancy	MEorangered4	0.0427913
1495	cg24150532	time.of.pregnancy	MEorangered4	0.0427913
1496	cg03972135	time.of.pregnancy	MEorangered4	0.0427913
1497	cg16590582	time.of.pregnancy	MEorangered4	0.0427913
1498	cg04386759	time.of.pregnancy	MEorangered4	0.0427913
1499	cg05526015	time.of.pregnancy	MEorangered4	0.0427913
1500	cg19406113	time.of.pregnancy	MEorangered4	0.0427913
1501	cg00599530	family.history.of.cancer	MEorangered4	0.0915852
1502	cg26180843	family.history.of.cancer	MEorangered4	0.0915852
1503	cg03775991	family.history.of.cancer	MEorangered4	0.0915852
1504	cg15637912	family.history.of.cancer	MEorangered4	0.0915852
1505	cg22883453	family.history.of.cancer	MEorangered4	0.0915852
1506	cg19888017	family.history.of.cancer	MEorangered4	0.0915852
1507	cg12709009	family.history.of.cancer	MEorangered4	0.0915852
1508	cg01497892	family.history.of.cancer	MEorangered4	0.0915852
1509	cg00893488	family.history.of.cancer	MEorangered4	0.0915852
1510	cg21205282	family.history.of.cancer	MEorangered4	0.0915852
1511	cg04972894	family.history.of.cancer	MEorangered4	0.0915852
1512	cg12814571	family.history.of.cancer	MEorangered4	0.0915852
1513	cg04505845	family.history.of.cancer	MEorangered4	0.0915852
1514	cg24150532	family.history.of.cancer	MEorangered4	0.0915852
1515	cg03972135	family.history.of.cancer	MEorangered4	0.0915852
1516	cg16590582	family.history.of.cancer	MEorangered4	0.0915852
1517	cg04386759	family.history.of.cancer	MEorangered4	0.0915852
1518	cg05526015	family.history.of.cancer	MEorangered4	0.0915852
1519	cg19406113	family.history.of.cancer	MEorangered4	0.0915852
1520	cg00599530	history.of.drinking	MEorangered4	0.0238424
1521	cg26180843	history.of.drinking	MEorangered4	0.0238424
1522	cg03775991	history.of.drinking	MEorangered4	0.0238424
1523	cg15637912	history.of.drinking	MEorangered4	0.0238424
1524	cg22883453	history.of.drinking	MEorangered4	0.0238424
1525	cg19888017	history.of.drinking	MEorangered4	0.0238424
1526	cg12709009	history.of.drinking	MEorangered4	0.0238424
1527	cg01497892	history.of.drinking	MEorangered4	0.0238424
1528	cg00893488	history.of.drinking	MEorangered4	0.0238424
1529	cg21205282	history.of.drinking	MEorangered4	0.0238424
1530	cg04972894	history.of.drinking	MEorangered4	0.0238424
1531	cg12814571	history.of.drinking	MEorangered4	0.0238424
1532	cg04505845	history.of.drinking	MEorangered4	0.0238424
1533	cg24150532	history.of.drinking	MEorangered4	0.0238424
1534	cg03972135	history.of.drinking	MEorangered4	0.0238424
1535	cg16590582	history.of.drinking	MEorangered4	0.0238424
1536	cg04386759	history.of.drinking	MEorangered4	0.0238424
1537	cg05526015	history.of.drinking	MEorangered4	0.0238424
1538	cg19406113	history.of.drinking	MEorangered4	0.0238424
1539	cg00599530	history.of.OA	MEorangered4	0.0657272
1540	cg26180843	history.of.OA	MEorangered4	0.0657272
1541	cg03775991	history.of.OA	MEorangered4	0.0657272
1542	cg15637912	history.of.OA	MEorangered4	0.0657272
1543	cg22883453	history.of.OA	MEorangered4	0.0657272
1544	cg19888017	history.of.OA	MEorangered4	0.0657272
1545	cg12709009	history.of.OA	MEorangered4	0.0657272
1546	cg01497892	history.of.OA	MEorangered4	0.0657272
1547	cg00893488	history.of.OA	MEorangered4	0.0657272
1548	cg21205282	history.of.OA	MEorangered4	0.0657272
1549	cg04972894	history.of.OA	MEorangered4	0.0657272
1550	cg12814571	history.of.OA	MEorangered4	0.0657272
1551	cg04505845	history.of.OA	MEorangered4	0.0657272
1552	cg24150532	history.of.OA	MEorangered4	0.0657272
1553	cg03972135	history.of.OA	MEorangered4	0.0657272
1554	cg16590582	history.of.OA	MEorangered4	0.0657272
1555	cg04386759	history.of.OA	MEorangered4	0.0657272
1556	cg05526015	history.of.OA	MEorangered4	0.0657272
1557	cg19406113	history.of.OA	MEorangered4	0.0657272
1558	cg00599530	history.of.type.1.diabetes	MEorangered4	0.0970874
1559	cg26180843	history.of.type.1.diabetes	MEorangered4	0.0970874
1560	cg03775991	history.of.type.1.diabetes	MEorangered4	0.0970874
1561	cg15637912	history.of.type.1.diabetes	MEorangered4	0.0970874
1562	cg22883453	history.of.type.1.diabetes	MEorangered4	0.0970874
1563	cg19888017	history.of.type.1.diabetes	MEorangered4	0.0970874
1564	cg12709009	history.of.type.1.diabetes	MEorangered4	0.0970874
1565	cg01497892	history.of.type.1.diabetes	MEorangered4	0.0970874
1566	cg00893488	history.of.type.1.diabetes	MEorangered4	0.0970874
1567	cg21205282	history.of.type.1.diabetes	MEorangered4	0.0970874
1568	cg04972894	history.of.type.1.diabetes	MEorangered4	0.0970874
1569	cg12814571	history.of.type.1.diabetes	MEorangered4	0.0970874
1570	cg04505845	history.of.type.1.diabetes	MEorangered4	0.0970874
1571	cg24150532	history.of.type.1.diabetes	MEorangered4	0.0970874
1572	cg03972135	history.of.type.1.diabetes	MEorangered4	0.0970874
1573	cg16590582	history.of.type.1.diabetes	MEorangered4	0.0970874
1574	cg04386759	history.of.type.1.diabetes	MEorangered4	0.0970874
1575	cg05526015	history.of.type.1.diabetes	MEorangered4	0.0970874
1576	cg19406113	history.of.type.1.diabetes	MEorangered4	0.0970874
1577	cg00599530	history.of.breast.cancer	MEorangered4	0.0667126
1578	cg26180843	history.of.breast.cancer	MEorangered4	0.0667126
1579	cg03775991	history.of.breast.cancer	MEorangered4	0.0667126
1580	cg15637912	history.of.breast.cancer	MEorangered4	0.0667126
1581	cg22883453	history.of.breast.cancer	MEorangered4	0.0667126
1582	cg19888017	history.of.breast.cancer	MEorangered4	0.0667126
1583	cg12709009	history.of.breast.cancer	MEorangered4	0.0667126
1584	cg01497892	history.of.breast.cancer	MEorangered4	0.0667126
1585	cg00893488	history.of.breast.cancer	MEorangered4	0.0667126
1586	cg21205282	history.of.breast.cancer	MEorangered4	0.0667126
1587	cg04972894	history.of.breast.cancer	MEorangered4	0.0667126
1588	cg12814571	history.of.breast.cancer	MEorangered4	0.0667126
1589	cg04505845	history.of.breast.cancer	MEorangered4	0.0667126
1590	cg24150532	history.of.breast.cancer	MEorangered4	0.0667126
1591	cg03972135	history.of.breast.cancer	MEorangered4	0.0667126
1592	cg16590582	history.of.breast.cancer	MEorangered4	0.0667126
1593	cg04386759	history.of.breast.cancer	MEorangered4	0.0667126
1594	cg05526015	history.of.breast.cancer	MEorangered4	0.0667126
1595	cg19406113	history.of.breast.cancer	MEorangered4	0.0667126
1596	cg00599530	history.of.pharyngitis	MEorangered4	0.0514987
1597	cg26180843	history.of.pharyngitis	MEorangered4	0.0514987
1598	cg03775991	history.of.pharyngitis	MEorangered4	0.0514987
1599	cg15637912	history.of.pharyngitis	MEorangered4	0.0514987
1600	cg22883453	history.of.pharyngitis	MEorangered4	0.0514987
1601	cg19888017	history.of.pharyngitis	MEorangered4	0.0514987
1602	cg12709009	history.of.pharyngitis	MEorangered4	0.0514987
1603	cg01497892	history.of.pharyngitis	MEorangered4	0.0514987
1604	cg00893488	history.of.pharyngitis	MEorangered4	0.0514987
1605	cg21205282	history.of.pharyngitis	MEorangered4	0.0514987
1606	cg04972894	history.of.pharyngitis	MEorangered4	0.0514987
1607	cg12814571	history.of.pharyngitis	MEorangered4	0.0514987
1608	cg04505845	history.of.pharyngitis	MEorangered4	0.0514987
1609	cg24150532	history.of.pharyngitis	MEorangered4	0.0514987
1610	cg03972135	history.of.pharyngitis	MEorangered4	0.0514987
1611	cg16590582	history.of.pharyngitis	MEorangered4	0.0514987
1612	cg04386759	history.of.pharyngitis	MEorangered4	0.0514987
1613	cg05526015	history.of.pharyngitis	MEorangered4	0.0514987
1614	cg19406113	history.of.pharyngitis	MEorangered4	0.0514987
1615	cg00599530	medication.history.of.hypoglycemic.drug.1	MEorangered4	0.0241267
1616	cg26180843	medication.history.of.hypoglycemic.drug.1	MEorangered4	0.0241267
1617	cg03775991	medication.history.of.hypoglycemic.drug.1	MEorangered4	0.0241267
1618	cg15637912	medication.history.of.hypoglycemic.drug.1	MEorangered4	0.0241267
1619	cg22883453	medication.history.of.hypoglycemic.drug.1	MEorangered4	0.0241267
1620	cg19888017	medication.history.of.hypoglycemic.drug.1	MEorangered4	0.0241267
1621	cg12709009	medication.history.of.hypoglycemic.drug.1	MEorangered4	0.0241267
1622	cg01497892	medication.history.of.hypoglycemic.drug.1	MEorangered4	0.0241267
1623	cg00893488	medication.history.of.hypoglycemic.drug.1	MEorangered4	0.0241267
1624	cg21205282	medication.history.of.hypoglycemic.drug.1	MEorangered4	0.0241267
1625	cg04972894	medication.history.of.hypoglycemic.drug.1	MEorangered4	0.0241267
1626	cg12814571	medication.history.of.hypoglycemic.drug.1	MEorangered4	0.0241267
1627	cg04505845	medication.history.of.hypoglycemic.drug.1	MEorangered4	0.0241267
1628	cg24150532	medication.history.of.hypoglycemic.drug.1	MEorangered4	0.0241267
1629	cg03972135	medication.history.of.hypoglycemic.drug.1	MEorangered4	0.0241267
1630	cg16590582	medication.history.of.hypoglycemic.drug.1	MEorangered4	0.0241267
1631	cg04386759	medication.history.of.hypoglycemic.drug.1	MEorangered4	0.0241267
1632	cg05526015	medication.history.of.hypoglycemic.drug.1	MEorangered4	0.0241267
1633	cg19406113	medication.history.of.hypoglycemic.drug.1	MEorangered4	0.0241267
1634	cg00599530	medication.history.of.hypoglycemic.drug.3	MEorangered4	0.0114423
1635	cg26180843	medication.history.of.hypoglycemic.drug.3	MEorangered4	0.0114423
1636	cg03775991	medication.history.of.hypoglycemic.drug.3	MEorangered4	0.0114423
1637	cg15637912	medication.history.of.hypoglycemic.drug.3	MEorangered4	0.0114423
1638	cg22883453	medication.history.of.hypoglycemic.drug.3	MEorangered4	0.0114423
1639	cg19888017	medication.history.of.hypoglycemic.drug.3	MEorangered4	0.0114423
1640	cg12709009	medication.history.of.hypoglycemic.drug.3	MEorangered4	0.0114423
1641	cg01497892	medication.history.of.hypoglycemic.drug.3	MEorangered4	0.0114423
1642	cg00893488	medication.history.of.hypoglycemic.drug.3	MEorangered4	0.0114423
1643	cg21205282	medication.history.of.hypoglycemic.drug.3	MEorangered4	0.0114423
1644	cg04972894	medication.history.of.hypoglycemic.drug.3	MEorangered4	0.0114423
1645	cg12814571	medication.history.of.hypoglycemic.drug.3	MEorangered4	0.0114423
1646	cg04505845	medication.history.of.hypoglycemic.drug.3	MEorangered4	0.0114423
1647	cg24150532	medication.history.of.hypoglycemic.drug.3	MEorangered4	0.0114423
1648	cg03972135	medication.history.of.hypoglycemic.drug.3	MEorangered4	0.0114423
1649	cg16590582	medication.history.of.hypoglycemic.drug.3	MEorangered4	0.0114423
1650	cg04386759	medication.history.of.hypoglycemic.drug.3	MEorangered4	0.0114423
1651	cg05526015	medication.history.of.hypoglycemic.drug.3	MEorangered4	0.0114423
1652	cg19406113	medication.history.of.hypoglycemic.drug.3	MEorangered4	0.0114423
1653	cg00599530	frequency.of.cooking	MEorangered4	0.069165
1654	cg26180843	frequency.of.cooking	MEorangered4	0.069165
1655	cg03775991	frequency.of.cooking	MEorangered4	0.069165
1656	cg15637912	frequency.of.cooking	MEorangered4	0.069165
1657	cg22883453	frequency.of.cooking	MEorangered4	0.069165
1658	cg19888017	frequency.of.cooking	MEorangered4	0.069165
1659	cg12709009	frequency.of.cooking	MEorangered4	0.069165
1660	cg01497892	frequency.of.cooking	MEorangered4	0.069165
1661	cg00893488	frequency.of.cooking	MEorangered4	0.069165
1662	cg21205282	frequency.of.cooking	MEorangered4	0.069165
1663	cg04972894	frequency.of.cooking	MEorangered4	0.069165
1664	cg12814571	frequency.of.cooking	MEorangered4	0.069165
1665	cg04505845	frequency.of.cooking	MEorangered4	0.069165
1666	cg24150532	frequency.of.cooking	MEorangered4	0.069165
1667	cg03972135	frequency.of.cooking	MEorangered4	0.069165
1668	cg16590582	frequency.of.cooking	MEorangered4	0.069165
1669	cg04386759	frequency.of.cooking	MEorangered4	0.069165
1670	cg05526015	frequency.of.cooking	MEorangered4	0.069165
1671	cg19406113	frequency.of.cooking	MEorangered4	0.069165
1672	cg00599530	hours.at.home.in.week	MEorangered4	0.0394416
1673	cg26180843	hours.at.home.in.week	MEorangered4	0.0394416
1674	cg03775991	hours.at.home.in.week	MEorangered4	0.0394416
1675	cg15637912	hours.at.home.in.week	MEorangered4	0.0394416
1676	cg22883453	hours.at.home.in.week	MEorangered4	0.0394416
1677	cg19888017	hours.at.home.in.week	MEorangered4	0.0394416
1678	cg12709009	hours.at.home.in.week	MEorangered4	0.0394416
1679	cg01497892	hours.at.home.in.week	MEorangered4	0.0394416
1680	cg00893488	hours.at.home.in.week	MEorangered4	0.0394416
1681	cg21205282	hours.at.home.in.week	MEorangered4	0.0394416
1682	cg04972894	hours.at.home.in.week	MEorangered4	0.0394416
1683	cg12814571	hours.at.home.in.week	MEorangered4	0.0394416
1684	cg04505845	hours.at.home.in.week	MEorangered4	0.0394416
1685	cg24150532	hours.at.home.in.week	MEorangered4	0.0394416
1686	cg03972135	hours.at.home.in.week	MEorangered4	0.0394416
1687	cg16590582	hours.at.home.in.week	MEorangered4	0.0394416
1688	cg04386759	hours.at.home.in.week	MEorangered4	0.0394416
1689	cg05526015	hours.at.home.in.week	MEorangered4	0.0394416
1690	cg19406113	hours.at.home.in.week	MEorangered4	0.0394416
1691	cg00599530	hours.at.home.in.weekend	MEorangered4	0.0927487
1692	cg26180843	hours.at.home.in.weekend	MEorangered4	0.0927487
1693	cg03775991	hours.at.home.in.weekend	MEorangered4	0.0927487
1694	cg15637912	hours.at.home.in.weekend	MEorangered4	0.0927487
1695	cg22883453	hours.at.home.in.weekend	MEorangered4	0.0927487
1696	cg19888017	hours.at.home.in.weekend	MEorangered4	0.0927487
1697	cg12709009	hours.at.home.in.weekend	MEorangered4	0.0927487
1698	cg01497892	hours.at.home.in.weekend	MEorangered4	0.0927487
1699	cg00893488	hours.at.home.in.weekend	MEorangered4	0.0927487
1700	cg21205282	hours.at.home.in.weekend	MEorangered4	0.0927487
1701	cg04972894	hours.at.home.in.weekend	MEorangered4	0.0927487
1702	cg12814571	hours.at.home.in.weekend	MEorangered4	0.0927487
1703	cg04505845	hours.at.home.in.weekend	MEorangered4	0.0927487
1704	cg24150532	hours.at.home.in.weekend	MEorangered4	0.0927487
1705	cg03972135	hours.at.home.in.weekend	MEorangered4	0.0927487
1706	cg16590582	hours.at.home.in.weekend	MEorangered4	0.0927487
1707	cg04386759	hours.at.home.in.weekend	MEorangered4	0.0927487
1708	cg05526015	hours.at.home.in.weekend	MEorangered4	0.0927487
1709	cg19406113	hours.at.home.in.weekend	MEorangered4	0.0927487
1710	cg00599530	use.of.air.conditioning	MEorangered4	0.0496232
1711	cg26180843	use.of.air.conditioning	MEorangered4	0.0496232
1712	cg03775991	use.of.air.conditioning	MEorangered4	0.0496232
1713	cg15637912	use.of.air.conditioning	MEorangered4	0.0496232
1714	cg22883453	use.of.air.conditioning	MEorangered4	0.0496232
1715	cg19888017	use.of.air.conditioning	MEorangered4	0.0496232
1716	cg12709009	use.of.air.conditioning	MEorangered4	0.0496232
1717	cg01497892	use.of.air.conditioning	MEorangered4	0.0496232
1718	cg00893488	use.of.air.conditioning	MEorangered4	0.0496232
1719	cg21205282	use.of.air.conditioning	MEorangered4	0.0496232
1720	cg04972894	use.of.air.conditioning	MEorangered4	0.0496232
1721	cg12814571	use.of.air.conditioning	MEorangered4	0.0496232
1722	cg04505845	use.of.air.conditioning	MEorangered4	0.0496232
1723	cg24150532	use.of.air.conditioning	MEorangered4	0.0496232
1724	cg03972135	use.of.air.conditioning	MEorangered4	0.0496232
1725	cg16590582	use.of.air.conditioning	MEorangered4	0.0496232
1726	cg04386759	use.of.air.conditioning	MEorangered4	0.0496232
1727	cg05526015	use.of.air.conditioning	MEorangered4	0.0496232
1728	cg19406113	use.of.air.conditioning	MEorangered4	0.0496232
1729	cg00599530	smoking.in.door	MEorangered4	0.0101419
1730	cg26180843	smoking.in.door	MEorangered4	0.0101419
1731	cg03775991	smoking.in.door	MEorangered4	0.0101419
1732	cg15637912	smoking.in.door	MEorangered4	0.0101419
1733	cg22883453	smoking.in.door	MEorangered4	0.0101419
1734	cg19888017	smoking.in.door	MEorangered4	0.0101419
1735	cg12709009	smoking.in.door	MEorangered4	0.0101419
1736	cg01497892	smoking.in.door	MEorangered4	0.0101419
1737	cg00893488	smoking.in.door	MEorangered4	0.0101419
1738	cg21205282	smoking.in.door	MEorangered4	0.0101419
1739	cg04972894	smoking.in.door	MEorangered4	0.0101419
1740	cg12814571	smoking.in.door	MEorangered4	0.0101419
1741	cg04505845	smoking.in.door	MEorangered4	0.0101419
1742	cg24150532	smoking.in.door	MEorangered4	0.0101419
1743	cg03972135	smoking.in.door	MEorangered4	0.0101419
1744	cg16590582	smoking.in.door	MEorangered4	0.0101419
1745	cg04386759	smoking.in.door	MEorangered4	0.0101419
1746	cg05526015	smoking.in.door	MEorangered4	0.0101419
1747	cg19406113	smoking.in.door	MEorangered4	0.0101419
1748	cg00599530	sweeping	MEorangered4	0.0809538
1749	cg26180843	sweeping	MEorangered4	0.0809538
1750	cg03775991	sweeping	MEorangered4	0.0809538
1751	cg15637912	sweeping	MEorangered4	0.0809538
1752	cg22883453	sweeping	MEorangered4	0.0809538
1753	cg19888017	sweeping	MEorangered4	0.0809538
1754	cg12709009	sweeping	MEorangered4	0.0809538
1755	cg01497892	sweeping	MEorangered4	0.0809538
1756	cg00893488	sweeping	MEorangered4	0.0809538
1757	cg21205282	sweeping	MEorangered4	0.0809538
1758	cg04972894	sweeping	MEorangered4	0.0809538
1759	cg12814571	sweeping	MEorangered4	0.0809538
1760	cg04505845	sweeping	MEorangered4	0.0809538
1761	cg24150532	sweeping	MEorangered4	0.0809538
1762	cg03972135	sweeping	MEorangered4	0.0809538
1763	cg16590582	sweeping	MEorangered4	0.0809538
1764	cg04386759	sweeping	MEorangered4	0.0809538
1765	cg05526015	sweeping	MEorangered4	0.0809538
1766	cg19406113	sweeping	MEorangered4	0.0809538
1767	cg24958687	Age	MEsalmon1	0.00141304
1768	cg13283199	Age	MEsalmon1	0.00141304
1769	cg23265105	Age	MEsalmon1	0.00141304
1770	cg25340050	Age	MEsalmon1	0.00141304
1771	cg24762111	Age	MEsalmon1	0.00141304
1772	cg08931687	Age	MEsalmon1	0.00141304
1773	cg21777188	Age	MEsalmon1	0.00141304
1774	cg24958687	Gender	MEsalmon1	0.00142055
1775	cg13283199	Gender	MEsalmon1	0.00142055
1776	cg23265105	Gender	MEsalmon1	0.00142055
1777	cg25340050	Gender	MEsalmon1	0.00142055
1778	cg24762111	Gender	MEsalmon1	0.00142055
1779	cg08931687	Gender	MEsalmon1	0.00142055
1780	cg21777188	Gender	MEsalmon1	0.00142055
1781	cg24958687	pausimenia	MEsalmon1	0.0114092
1782	cg13283199	pausimenia	MEsalmon1	0.0114092
1783	cg23265105	pausimenia	MEsalmon1	0.0114092
1784	cg25340050	pausimenia	MEsalmon1	0.0114092
1785	cg24762111	pausimenia	MEsalmon1	0.0114092
1786	cg08931687	pausimenia	MEsalmon1	0.0114092
1787	cg21777188	pausimenia	MEsalmon1	0.0114092
1788	cg24958687	age.of.pausimenia	MEsalmon1	0.0107319
1789	cg13283199	age.of.pausimenia	MEsalmon1	0.0107319
1790	cg23265105	age.of.pausimenia	MEsalmon1	0.0107319
1791	cg25340050	age.of.pausimenia	MEsalmon1	0.0107319
1792	cg24762111	age.of.pausimenia	MEsalmon1	0.0107319
1793	cg08931687	age.of.pausimenia	MEsalmon1	0.0107319
1794	cg21777188	age.of.pausimenia	MEsalmon1	0.0107319
1795	cg24958687	age.of.menarche	MEsalmon1	0.0791515
1796	cg13283199	age.of.menarche	MEsalmon1	0.0791515
1797	cg23265105	age.of.menarche	MEsalmon1	0.0791515
1798	cg25340050	age.of.menarche	MEsalmon1	0.0791515
1799	cg24762111	age.of.menarche	MEsalmon1	0.0791515
1800	cg08931687	age.of.menarche	MEsalmon1	0.0791515
1801	cg21777188	age.of.menarche	MEsalmon1	0.0791515
1802	cg24958687	first.pregnant.age	MEsalmon1	0.0361396
1803	cg13283199	first.pregnant.age	MEsalmon1	0.0361396
1804	cg23265105	first.pregnant.age	MEsalmon1	0.0361396
1805	cg25340050	first.pregnant.age	MEsalmon1	0.0361396
1806	cg24762111	first.pregnant.age	MEsalmon1	0.0361396
1807	cg08931687	first.pregnant.age	MEsalmon1	0.0361396
1808	cg21777188	first.pregnant.age	MEsalmon1	0.0361396
1809	cg24958687	time.of.pregnancy	MEsalmon1	0.0576406
1810	cg13283199	time.of.pregnancy	MEsalmon1	0.0576406
1811	cg23265105	time.of.pregnancy	MEsalmon1	0.0576406
1812	cg25340050	time.of.pregnancy	MEsalmon1	0.0576406
1813	cg24762111	time.of.pregnancy	MEsalmon1	0.0576406
1814	cg08931687	time.of.pregnancy	MEsalmon1	0.0576406
1815	cg21777188	time.of.pregnancy	MEsalmon1	0.0576406
1816	cg24958687	time.of.bearing.birth	MEsalmon1	0.0561535
1817	cg13283199	time.of.bearing.birth	MEsalmon1	0.0561535
1818	cg23265105	time.of.bearing.birth	MEsalmon1	0.0561535
1819	cg25340050	time.of.bearing.birth	MEsalmon1	0.0561535
1820	cg24762111	time.of.bearing.birth	MEsalmon1	0.0561535
1821	cg08931687	time.of.bearing.birth	MEsalmon1	0.0561535
1822	cg21777188	time.of.bearing.birth	MEsalmon1	0.0561535
1823	cg24958687	family.history.of.cerebrovascular.disease	MEsalmon1	0.0580492
1824	cg13283199	family.history.of.cerebrovascular.disease	MEsalmon1	0.0580492
1825	cg23265105	family.history.of.cerebrovascular.disease	MEsalmon1	0.0580492
1826	cg25340050	family.history.of.cerebrovascular.disease	MEsalmon1	0.0580492
1827	cg24762111	family.history.of.cerebrovascular.disease	MEsalmon1	0.0580492
1828	cg08931687	family.history.of.cerebrovascular.disease	MEsalmon1	0.0580492
1829	cg21777188	family.history.of.cerebrovascular.disease	MEsalmon1	0.0580492
1830	cg24958687	history.of.drinking	MEsalmon1	0.00313595
1831	cg13283199	history.of.drinking	MEsalmon1	0.00313595
1832	cg23265105	history.of.drinking	MEsalmon1	0.00313595
1833	cg25340050	history.of.drinking	MEsalmon1	0.00313595
1834	cg24762111	history.of.drinking	MEsalmon1	0.00313595
1835	cg08931687	history.of.drinking	MEsalmon1	0.00313595
1836	cg21777188	history.of.drinking	MEsalmon1	0.00313595
1837	cg24958687	Waistline	MEsalmon1	0.0134017
1838	cg13283199	Waistline	MEsalmon1	0.0134017
1839	cg23265105	Waistline	MEsalmon1	0.0134017
1840	cg25340050	Waistline	MEsalmon1	0.0134017
1841	cg24762111	Waistline	MEsalmon1	0.0134017
1842	cg08931687	Waistline	MEsalmon1	0.0134017
1843	cg21777188	Waistline	MEsalmon1	0.0134017
1844	cg24958687	Hipline	MEsalmon1	0.0196378
1845	cg13283199	Hipline	MEsalmon1	0.0196378
1846	cg23265105	Hipline	MEsalmon1	0.0196378
1847	cg25340050	Hipline	MEsalmon1	0.0196378
1848	cg24762111	Hipline	MEsalmon1	0.0196378
1849	cg08931687	Hipline	MEsalmon1	0.0196378
1850	cg21777188	Hipline	MEsalmon1	0.0196378
1851	cg24958687	history.of.COPD	MEsalmon1	0.0104826
1852	cg13283199	history.of.COPD	MEsalmon1	0.0104826
1853	cg23265105	history.of.COPD	MEsalmon1	0.0104826
1854	cg25340050	history.of.COPD	MEsalmon1	0.0104826
1855	cg24762111	history.of.COPD	MEsalmon1	0.0104826
1856	cg08931687	history.of.COPD	MEsalmon1	0.0104826
1857	cg21777188	history.of.COPD	MEsalmon1	0.0104826
1858	cg24958687	never.cooking	MEsalmon1	0.0433984
1859	cg13283199	never.cooking	MEsalmon1	0.0433984
1860	cg23265105	never.cooking	MEsalmon1	0.0433984
1861	cg25340050	never.cooking	MEsalmon1	0.0433984
1862	cg24762111	never.cooking	MEsalmon1	0.0433984
1863	cg08931687	never.cooking	MEsalmon1	0.0433984
1864	cg21777188	never.cooking	MEsalmon1	0.0433984
1865	cg24958687	smoking.in.door	MEsalmon1	0.0211543
1866	cg13283199	smoking.in.door	MEsalmon1	0.0211543
1867	cg23265105	smoking.in.door	MEsalmon1	0.0211543
1868	cg25340050	smoking.in.door	MEsalmon1	0.0211543
1869	cg24762111	smoking.in.door	MEsalmon1	0.0211543
1870	cg08931687	smoking.in.door	MEsalmon1	0.0211543
1871	cg21777188	smoking.in.door	MEsalmon1	0.0211543
1872	cg24958687	sweeping	MEsalmon1	0.0214026
1873	cg13283199	sweeping	MEsalmon1	0.0214026
1874	cg23265105	sweeping	MEsalmon1	0.0214026
1875	cg25340050	sweeping	MEsalmon1	0.0214026
1876	cg24762111	sweeping	MEsalmon1	0.0214026
1877	cg08931687	sweeping	MEsalmon1	0.0214026
1878	cg21777188	sweeping	MEsalmon1	0.0214026
1879	cg24958687	indoor.improvement.measures	MEsalmon1	0.059061
1880	cg13283199	indoor.improvement.measures	MEsalmon1	0.059061
1881	cg23265105	indoor.improvement.measures	MEsalmon1	0.059061
1882	cg25340050	indoor.improvement.measures	MEsalmon1	0.059061
1883	cg24762111	indoor.improvement.measures	MEsalmon1	0.059061
1884	cg08931687	indoor.improvement.measures	MEsalmon1	0.059061
1885	cg21777188	indoor.improvement.measures	MEsalmon1	0.059061
1886	cg24958687	FN.BMDT	MEsalmon1	0.0670134
1887	cg13283199	FN.BMDT	MEsalmon1	0.0670134
1888	cg23265105	FN.BMDT	MEsalmon1	0.0670134
1889	cg25340050	FN.BMDT	MEsalmon1	0.0670134
1890	cg24762111	FN.BMDT	MEsalmon1	0.0670134
1891	cg08931687	FN.BMDT	MEsalmon1	0.0670134
1892	cg21777188	FN.BMDT	MEsalmon1	0.0670134
1893	cg24958687	TH.BMDT	MEsalmon1	0.0226444
1894	cg13283199	TH.BMDT	MEsalmon1	0.0226444
1895	cg23265105	TH.BMDT	MEsalmon1	0.0226444
1896	cg25340050	TH.BMDT	MEsalmon1	0.0226444
1897	cg24762111	TH.BMDT	MEsalmon1	0.0226444
1898	cg08931687	TH.BMDT	MEsalmon1	0.0226444
1899	cg21777188	TH.BMDT	MEsalmon1	0.0226444
1900	cg24958687	TH.BMDZ	MEsalmon1	0.087563
1901	cg13283199	TH.BMDZ	MEsalmon1	0.087563
1902	cg23265105	TH.BMDZ	MEsalmon1	0.087563
1903	cg25340050	TH.BMDZ	MEsalmon1	0.087563
1904	cg24762111	TH.BMDZ	MEsalmon1	0.087563
1905	cg08931687	TH.BMDZ	MEsalmon1	0.087563
1906	cg21777188	TH.BMDZ	MEsalmon1	0.087563
1907	cg24958687	ALT	MEsalmon1	0.0696469
1908	cg13283199	ALT	MEsalmon1	0.0696469
1909	cg23265105	ALT	MEsalmon1	0.0696469
1910	cg25340050	ALT	MEsalmon1	0.0696469
1911	cg24762111	ALT	MEsalmon1	0.0696469
1912	cg08931687	ALT	MEsalmon1	0.0696469
1913	cg21777188	ALT	MEsalmon1	0.0696469
1914	cg24958687	AST	MEsalmon1	0.0899473
1915	cg13283199	AST	MEsalmon1	0.0899473
1916	cg23265105	AST	MEsalmon1	0.0899473
1917	cg25340050	AST	MEsalmon1	0.0899473
1918	cg24762111	AST	MEsalmon1	0.0899473
1919	cg08931687	AST	MEsalmon1	0.0899473
1920	cg21777188	AST	MEsalmon1	0.0899473
1921	cg24958687	UA	MEsalmon1	0.0388563
1922	cg13283199	UA	MEsalmon1	0.0388563
1923	cg23265105	UA	MEsalmon1	0.0388563
1924	cg25340050	UA	MEsalmon1	0.0388563
1925	cg24762111	UA	MEsalmon1	0.0388563
1926	cg08931687	UA	MEsalmon1	0.0388563
1927	cg21777188	UA	MEsalmon1	0.0388563
1928	cg24958687	Cr	MEsalmon1	0.00174067
1929	cg13283199	Cr	MEsalmon1	0.00174067
1930	cg23265105	Cr	MEsalmon1	0.00174067
1931	cg25340050	Cr	MEsalmon1	0.00174067
1932	cg24762111	Cr	MEsalmon1	0.00174067
1933	cg08931687	Cr	MEsalmon1	0.00174067
1934	cg21777188	Cr	MEsalmon1	0.00174067
1935	cg18417245	Age	MEthistle1	0.0617127
1936	cg22190023	Age	MEthistle1	0.0617127
1937	cg03534453	Age	MEthistle1	0.0617127
1938	cg17735593	Age	MEthistle1	0.0617127
1939	cg01248745	Age	MEthistle1	0.0617127
1940	cg23596123	Age	MEthistle1	0.0617127
1941	cg16049600	Age	MEthistle1	0.0617127
1942	cg15548198	Age	MEthistle1	0.0617127
1943	cg06048354	Age	MEthistle1	0.0617127
1944	cg17007628	Age	MEthistle1	0.0617127
1945	cg01274907	Age	MEthistle1	0.0617127
1946	cg20730770	Age	MEthistle1	0.0617127
1947	cg16622906	Age	MEthistle1	0.0617127
1948	cg19967668	Age	MEthistle1	0.0617127
1949	cg05852276	Age	MEthistle1	0.0617127
1950	cg18417245	Gender	MEthistle1	0.000663621
1951	cg22190023	Gender	MEthistle1	0.000663621
1952	cg03534453	Gender	MEthistle1	0.000663621
1953	cg17735593	Gender	MEthistle1	0.000663621
1954	cg01248745	Gender	MEthistle1	0.000663621
1955	cg23596123	Gender	MEthistle1	0.000663621
1956	cg16049600	Gender	MEthistle1	0.000663621
1957	cg15548198	Gender	MEthistle1	0.000663621
1958	cg06048354	Gender	MEthistle1	0.000663621
1959	cg17007628	Gender	MEthistle1	0.000663621
1960	cg01274907	Gender	MEthistle1	0.000663621
1961	cg20730770	Gender	MEthistle1	0.000663621
1962	cg16622906	Gender	MEthistle1	0.000663621
1963	cg19967668	Gender	MEthistle1	0.000663621
1964	cg05852276	Gender	MEthistle1	0.000663621
1965	cg18417245	pausimenia	MEthistle1	0.00799381
1966	cg22190023	pausimenia	MEthistle1	0.00799381
1967	cg03534453	pausimenia	MEthistle1	0.00799381
1968	cg17735593	pausimenia	MEthistle1	0.00799381
1969	cg01248745	pausimenia	MEthistle1	0.00799381
1970	cg23596123	pausimenia	MEthistle1	0.00799381
1971	cg16049600	pausimenia	MEthistle1	0.00799381
1972	cg15548198	pausimenia	MEthistle1	0.00799381
1973	cg06048354	pausimenia	MEthistle1	0.00799381
1974	cg17007628	pausimenia	MEthistle1	0.00799381
1975	cg01274907	pausimenia	MEthistle1	0.00799381
1976	cg20730770	pausimenia	MEthistle1	0.00799381
1977	cg16622906	pausimenia	MEthistle1	0.00799381
1978	cg19967668	pausimenia	MEthistle1	0.00799381
1979	cg05852276	pausimenia	MEthistle1	0.00799381
1980	cg18417245	age.of.pausimenia	MEthistle1	0.00566571
1981	cg22190023	age.of.pausimenia	MEthistle1	0.00566571
1982	cg03534453	age.of.pausimenia	MEthistle1	0.00566571
1983	cg17735593	age.of.pausimenia	MEthistle1	0.00566571
1984	cg01248745	age.of.pausimenia	MEthistle1	0.00566571
1985	cg23596123	age.of.pausimenia	MEthistle1	0.00566571
1986	cg16049600	age.of.pausimenia	MEthistle1	0.00566571
1987	cg15548198	age.of.pausimenia	MEthistle1	0.00566571
1988	cg06048354	age.of.pausimenia	MEthistle1	0.00566571
1989	cg17007628	age.of.pausimenia	MEthistle1	0.00566571
1990	cg01274907	age.of.pausimenia	MEthistle1	0.00566571
1991	cg20730770	age.of.pausimenia	MEthistle1	0.00566571
1992	cg16622906	age.of.pausimenia	MEthistle1	0.00566571
1993	cg19967668	age.of.pausimenia	MEthistle1	0.00566571
1994	cg05852276	age.of.pausimenia	MEthistle1	0.00566571
1995	cg18417245	age.of.menarche	MEthistle1	0.0259474
1996	cg22190023	age.of.menarche	MEthistle1	0.0259474
1997	cg03534453	age.of.menarche	MEthistle1	0.0259474
1998	cg17735593	age.of.menarche	MEthistle1	0.0259474
[truncated: 180,884 more rows]

## Sheet: Table S9 
Table S9 WGCNA trait association on multi-omics features for osteoporosis individuals
	Gene	Clinic	Module	Pv
1	cg06636551	pausimenia	MEcoral1	0.0835322
2	cg11198398	pausimenia	MEcoral1	0.0835322
3	cg09033006	pausimenia	MEcoral1	0.0835322
4	cg19307865	pausimenia	MEcoral1	0.0835322
5	cg02770061	pausimenia	MEcoral1	0.0835322
6	cg03281929	pausimenia	MEcoral1	0.0835322
7	cg20528787	pausimenia	MEcoral1	0.0835322
8	cg21195070	pausimenia	MEcoral1	0.0835322
9	cg00191853	pausimenia	MEcoral1	0.0835322
10	cg18664667	pausimenia	MEcoral1	0.0835322
11	cg21212076	pausimenia	MEcoral1	0.0835322
12	cg19416298	pausimenia	MEcoral1	0.0835322
13	cg06400119	pausimenia	MEcoral1	0.0835322
14	cg23066280	pausimenia	MEcoral1	0.0835322
15	cg06636551	age.of.pausimenia	MEcoral1	0.0703992
16	cg11198398	age.of.pausimenia	MEcoral1	0.0703992
17	cg09033006	age.of.pausimenia	MEcoral1	0.0703992
18	cg19307865	age.of.pausimenia	MEcoral1	0.0703992
19	cg02770061	age.of.pausimenia	MEcoral1	0.0703992
20	cg03281929	age.of.pausimenia	MEcoral1	0.0703992
21	cg20528787	age.of.pausimenia	MEcoral1	0.0703992
22	cg21195070	age.of.pausimenia	MEcoral1	0.0703992
23	cg00191853	age.of.pausimenia	MEcoral1	0.0703992
24	cg18664667	age.of.pausimenia	MEcoral1	0.0703992
25	cg21212076	age.of.pausimenia	MEcoral1	0.0703992
26	cg19416298	age.of.pausimenia	MEcoral1	0.0703992
27	cg06400119	age.of.pausimenia	MEcoral1	0.0703992
28	cg23066280	age.of.pausimenia	MEcoral1	0.0703992
29	cg06636551	menstrual.duration	MEcoral1	0.0257404
30	cg11198398	menstrual.duration	MEcoral1	0.0257404
31	cg09033006	menstrual.duration	MEcoral1	0.0257404
32	cg19307865	menstrual.duration	MEcoral1	0.0257404
33	cg02770061	menstrual.duration	MEcoral1	0.0257404
34	cg03281929	menstrual.duration	MEcoral1	0.0257404
35	cg20528787	menstrual.duration	MEcoral1	0.0257404
36	cg21195070	menstrual.duration	MEcoral1	0.0257404
37	cg00191853	menstrual.duration	MEcoral1	0.0257404
38	cg18664667	menstrual.duration	MEcoral1	0.0257404
39	cg21212076	menstrual.duration	MEcoral1	0.0257404
40	cg19416298	menstrual.duration	MEcoral1	0.0257404
41	cg06400119	menstrual.duration	MEcoral1	0.0257404
42	cg23066280	menstrual.duration	MEcoral1	0.0257404
43	cg06636551	time.of.bearing.birth	MEcoral1	0.00788997
44	cg11198398	time.of.bearing.birth	MEcoral1	0.00788997
45	cg09033006	time.of.bearing.birth	MEcoral1	0.00788997
46	cg19307865	time.of.bearing.birth	MEcoral1	0.00788997
47	cg02770061	time.of.bearing.birth	MEcoral1	0.00788997
48	cg03281929	time.of.bearing.birth	MEcoral1	0.00788997
49	cg20528787	time.of.bearing.birth	MEcoral1	0.00788997
50	cg21195070	time.of.bearing.birth	MEcoral1	0.00788997
51	cg00191853	time.of.bearing.birth	MEcoral1	0.00788997
52	cg18664667	time.of.bearing.birth	MEcoral1	0.00788997
53	cg21212076	time.of.bearing.birth	MEcoral1	0.00788997
54	cg19416298	time.of.bearing.birth	MEcoral1	0.00788997
55	cg06400119	time.of.bearing.birth	MEcoral1	0.00788997
56	cg23066280	time.of.bearing.birth	MEcoral1	0.00788997
57	cg06636551	family.history.of.AD	MEcoral1	0.0493097
58	cg11198398	family.history.of.AD	MEcoral1	0.0493097
59	cg09033006	family.history.of.AD	MEcoral1	0.0493097
60	cg19307865	family.history.of.AD	MEcoral1	0.0493097
61	cg02770061	family.history.of.AD	MEcoral1	0.0493097
62	cg03281929	family.history.of.AD	MEcoral1	0.0493097
63	cg20528787	family.history.of.AD	MEcoral1	0.0493097
64	cg21195070	family.history.of.AD	MEcoral1	0.0493097
65	cg00191853	family.history.of.AD	MEcoral1	0.0493097
66	cg18664667	family.history.of.AD	MEcoral1	0.0493097
67	cg21212076	family.history.of.AD	MEcoral1	0.0493097
68	cg19416298	family.history.of.AD	MEcoral1	0.0493097
69	cg06400119	family.history.of.AD	MEcoral1	0.0493097
70	cg23066280	family.history.of.AD	MEcoral1	0.0493097
71	cg06636551	family.history.of.cancer	MEcoral1	0.0893383
72	cg11198398	family.history.of.cancer	MEcoral1	0.0893383
73	cg09033006	family.history.of.cancer	MEcoral1	0.0893383
74	cg19307865	family.history.of.cancer	MEcoral1	0.0893383
75	cg02770061	family.history.of.cancer	MEcoral1	0.0893383
76	cg03281929	family.history.of.cancer	MEcoral1	0.0893383
77	cg20528787	family.history.of.cancer	MEcoral1	0.0893383
78	cg21195070	family.history.of.cancer	MEcoral1	0.0893383
79	cg00191853	family.history.of.cancer	MEcoral1	0.0893383
80	cg18664667	family.history.of.cancer	MEcoral1	0.0893383
81	cg21212076	family.history.of.cancer	MEcoral1	0.0893383
82	cg19416298	family.history.of.cancer	MEcoral1	0.0893383
83	cg06400119	family.history.of.cancer	MEcoral1	0.0893383
84	cg23066280	family.history.of.cancer	MEcoral1	0.0893383
85	cg06636551	Height	MEcoral1	0.056673
86	cg11198398	Height	MEcoral1	0.056673
87	cg09033006	Height	MEcoral1	0.056673
88	cg19307865	Height	MEcoral1	0.056673
89	cg02770061	Height	MEcoral1	0.056673
90	cg03281929	Height	MEcoral1	0.056673
91	cg20528787	Height	MEcoral1	0.056673
92	cg21195070	Height	MEcoral1	0.056673
93	cg00191853	Height	MEcoral1	0.056673
94	cg18664667	Height	MEcoral1	0.056673
95	cg21212076	Height	MEcoral1	0.056673
96	cg19416298	Height	MEcoral1	0.056673
97	cg06400119	Height	MEcoral1	0.056673
98	cg23066280	Height	MEcoral1	0.056673
99	cg06636551	history.of.cerebral.infarction	MEcoral1	0.0680101
100	cg11198398	history.of.cerebral.infarction	MEcoral1	0.0680101
101	cg09033006	history.of.cerebral.infarction	MEcoral1	0.0680101
102	cg19307865	history.of.cerebral.infarction	MEcoral1	0.0680101
103	cg02770061	history.of.cerebral.infarction	MEcoral1	0.0680101
104	cg03281929	history.of.cerebral.infarction	MEcoral1	0.0680101
105	cg20528787	history.of.cerebral.infarction	MEcoral1	0.0680101
106	cg21195070	history.of.cerebral.infarction	MEcoral1	0.0680101
107	cg00191853	history.of.cerebral.infarction	MEcoral1	0.0680101
108	cg18664667	history.of.cerebral.infarction	MEcoral1	0.0680101
109	cg21212076	history.of.cerebral.infarction	MEcoral1	0.0680101
110	cg19416298	history.of.cerebral.infarction	MEcoral1	0.0680101
111	cg06400119	history.of.cerebral.infarction	MEcoral1	0.0680101
112	cg23066280	history.of.cerebral.infarction	MEcoral1	0.0680101
113	cg06636551	history.of.OA	MEcoral1	0.0386092
114	cg11198398	history.of.OA	MEcoral1	0.0386092
115	cg09033006	history.of.OA	MEcoral1	0.0386092
116	cg19307865	history.of.OA	MEcoral1	0.0386092
117	cg02770061	history.of.OA	MEcoral1	0.0386092
118	cg03281929	history.of.OA	MEcoral1	0.0386092
119	cg20528787	history.of.OA	MEcoral1	0.0386092
120	cg21195070	history.of.OA	MEcoral1	0.0386092
121	cg00191853	history.of.OA	MEcoral1	0.0386092
122	cg18664667	history.of.OA	MEcoral1	0.0386092
123	cg21212076	history.of.OA	MEcoral1	0.0386092
124	cg19416298	history.of.OA	MEcoral1	0.0386092
125	cg06400119	history.of.OA	MEcoral1	0.0386092
126	cg23066280	history.of.OA	MEcoral1	0.0386092
127	cg06636551	history.of.type.2.diabetes	MEcoral1	0.0941924
128	cg11198398	history.of.type.2.diabetes	MEcoral1	0.0941924
129	cg09033006	history.of.type.2.diabetes	MEcoral1	0.0941924
130	cg19307865	history.of.type.2.diabetes	MEcoral1	0.0941924
131	cg02770061	history.of.type.2.diabetes	MEcoral1	0.0941924
132	cg03281929	history.of.type.2.diabetes	MEcoral1	0.0941924
133	cg20528787	history.of.type.2.diabetes	MEcoral1	0.0941924
134	cg21195070	history.of.type.2.diabetes	MEcoral1	0.0941924
135	cg00191853	history.of.type.2.diabetes	MEcoral1	0.0941924
136	cg18664667	history.of.type.2.diabetes	MEcoral1	0.0941924
137	cg21212076	history.of.type.2.diabetes	MEcoral1	0.0941924
138	cg19416298	history.of.type.2.diabetes	MEcoral1	0.0941924
139	cg06400119	history.of.type.2.diabetes	MEcoral1	0.0941924
140	cg23066280	history.of.type.2.diabetes	MEcoral1	0.0941924
141	cg06636551	history.of.liver.cirrhosis	MEcoral1	0.0706932
142	cg11198398	history.of.liver.cirrhosis	MEcoral1	0.0706932
143	cg09033006	history.of.liver.cirrhosis	MEcoral1	0.0706932
144	cg19307865	history.of.liver.cirrhosis	MEcoral1	0.0706932
145	cg02770061	history.of.liver.cirrhosis	MEcoral1	0.0706932
146	cg03281929	history.of.liver.cirrhosis	MEcoral1	0.0706932
147	cg20528787	history.of.liver.cirrhosis	MEcoral1	0.0706932
148	cg21195070	history.of.liver.cirrhosis	MEcoral1	0.0706932
149	cg00191853	history.of.liver.cirrhosis	MEcoral1	0.0706932
150	cg18664667	history.of.liver.cirrhosis	MEcoral1	0.0706932
151	cg21212076	history.of.liver.cirrhosis	MEcoral1	0.0706932
152	cg19416298	history.of.liver.cirrhosis	MEcoral1	0.0706932
153	cg06400119	history.of.liver.cirrhosis	MEcoral1	0.0706932
154	cg23066280	history.of.liver.cirrhosis	MEcoral1	0.0706932
155	cg06636551	medication.history.of.hypotensive.drug.1	MEcoral1	0.0489596
156	cg11198398	medication.history.of.hypotensive.drug.1	MEcoral1	0.0489596
157	cg09033006	medication.history.of.hypotensive.drug.1	MEcoral1	0.0489596
158	cg19307865	medication.history.of.hypotensive.drug.1	MEcoral1	0.0489596
159	cg02770061	medication.history.of.hypotensive.drug.1	MEcoral1	0.0489596
160	cg03281929	medication.history.of.hypotensive.drug.1	MEcoral1	0.0489596
161	cg20528787	medication.history.of.hypotensive.drug.1	MEcoral1	0.0489596
162	cg21195070	medication.history.of.hypotensive.drug.1	MEcoral1	0.0489596
163	cg00191853	medication.history.of.hypotensive.drug.1	MEcoral1	0.0489596
164	cg18664667	medication.history.of.hypotensive.drug.1	MEcoral1	0.0489596
165	cg21212076	medication.history.of.hypotensive.drug.1	MEcoral1	0.0489596
166	cg19416298	medication.history.of.hypotensive.drug.1	MEcoral1	0.0489596
167	cg06400119	medication.history.of.hypotensive.drug.1	MEcoral1	0.0489596
168	cg23066280	medication.history.of.hypotensive.drug.1	MEcoral1	0.0489596
169	cg06636551	medication.history.of.hypoglycemic.drug.1	MEcoral1	0.0873008
170	cg11198398	medication.history.of.hypoglycemic.drug.1	MEcoral1	0.0873008
171	cg09033006	medication.history.of.hypoglycemic.drug.1	MEcoral1	0.0873008
172	cg19307865	medication.history.of.hypoglycemic.drug.1	MEcoral1	0.0873008
173	cg02770061	medication.history.of.hypoglycemic.drug.1	MEcoral1	0.0873008
174	cg03281929	medication.history.of.hypoglycemic.drug.1	MEcoral1	0.0873008
175	cg20528787	medication.history.of.hypoglycemic.drug.1	MEcoral1	0.0873008
176	cg21195070	medication.history.of.hypoglycemic.drug.1	MEcoral1	0.0873008
177	cg00191853	medication.history.of.hypoglycemic.drug.1	MEcoral1	0.0873008
178	cg18664667	medication.history.of.hypoglycemic.drug.1	MEcoral1	0.0873008
179	cg21212076	medication.history.of.hypoglycemic.drug.1	MEcoral1	0.0873008
180	cg19416298	medication.history.of.hypoglycemic.drug.1	MEcoral1	0.0873008
181	cg06400119	medication.history.of.hypoglycemic.drug.1	MEcoral1	0.0873008
182	cg23066280	medication.history.of.hypoglycemic.drug.1	MEcoral1	0.0873008
183	cg06636551	floor	MEcoral1	0.00978055
184	cg11198398	floor	MEcoral1	0.00978055
185	cg09033006	floor	MEcoral1	0.00978055
186	cg19307865	floor	MEcoral1	0.00978055
187	cg02770061	floor	MEcoral1	0.00978055
188	cg03281929	floor	MEcoral1	0.00978055
189	cg20528787	floor	MEcoral1	0.00978055
190	cg21195070	floor	MEcoral1	0.00978055
191	cg00191853	floor	MEcoral1	0.00978055
192	cg18664667	floor	MEcoral1	0.00978055
193	cg21212076	floor	MEcoral1	0.00978055
194	cg19416298	floor	MEcoral1	0.00978055
195	cg06400119	floor	MEcoral1	0.00978055
196	cg23066280	floor	MEcoral1	0.00978055
197	cg06636551	use.of.liquefied.gas	MEcoral1	0.0982291
198	cg11198398	use.of.liquefied.gas	MEcoral1	0.0982291
199	cg09033006	use.of.liquefied.gas	MEcoral1	0.0982291
200	cg19307865	use.of.liquefied.gas	MEcoral1	0.0982291
201	cg02770061	use.of.liquefied.gas	MEcoral1	0.0982291
202	cg03281929	use.of.liquefied.gas	MEcoral1	0.0982291
203	cg20528787	use.of.liquefied.gas	MEcoral1	0.0982291
204	cg21195070	use.of.liquefied.gas	MEcoral1	0.0982291
205	cg00191853	use.of.liquefied.gas	MEcoral1	0.0982291
206	cg18664667	use.of.liquefied.gas	MEcoral1	0.0982291
207	cg21212076	use.of.liquefied.gas	MEcoral1	0.0982291
208	cg19416298	use.of.liquefied.gas	MEcoral1	0.0982291
209	cg06400119	use.of.liquefied.gas	MEcoral1	0.0982291
210	cg23066280	use.of.liquefied.gas	MEcoral1	0.0982291
211	cg06636551	dust.exposure	MEcoral1	0.0338863
212	cg11198398	dust.exposure	MEcoral1	0.0338863
213	cg09033006	dust.exposure	MEcoral1	0.0338863
214	cg19307865	dust.exposure	MEcoral1	0.0338863
215	cg02770061	dust.exposure	MEcoral1	0.0338863
216	cg03281929	dust.exposure	MEcoral1	0.0338863
217	cg20528787	dust.exposure	MEcoral1	0.0338863
218	cg21195070	dust.exposure	MEcoral1	0.0338863
219	cg00191853	dust.exposure	MEcoral1	0.0338863
220	cg18664667	dust.exposure	MEcoral1	0.0338863
221	cg21212076	dust.exposure	MEcoral1	0.0338863
222	cg19416298	dust.exposure	MEcoral1	0.0338863
223	cg06400119	dust.exposure	MEcoral1	0.0338863
224	cg23066280	dust.exposure	MEcoral1	0.0338863
225	cg06636551	L1.BMDT	MEcoral1	0.0496905
226	cg11198398	L1.BMDT	MEcoral1	0.0496905
227	cg09033006	L1.BMDT	MEcoral1	0.0496905
228	cg19307865	L1.BMDT	MEcoral1	0.0496905
229	cg02770061	L1.BMDT	MEcoral1	0.0496905
230	cg03281929	L1.BMDT	MEcoral1	0.0496905
231	cg20528787	L1.BMDT	MEcoral1	0.0496905
232	cg21195070	L1.BMDT	MEcoral1	0.0496905
233	cg00191853	L1.BMDT	MEcoral1	0.0496905
234	cg18664667	L1.BMDT	MEcoral1	0.0496905
235	cg21212076	L1.BMDT	MEcoral1	0.0496905
236	cg19416298	L1.BMDT	MEcoral1	0.0496905
237	cg06400119	L1.BMDT	MEcoral1	0.0496905
238	cg23066280	L1.BMDT	MEcoral1	0.0496905
239	cg06636551	L1.BMDZ	MEcoral1	0.0108727
240	cg11198398	L1.BMDZ	MEcoral1	0.0108727
241	cg09033006	L1.BMDZ	MEcoral1	0.0108727
242	cg19307865	L1.BMDZ	MEcoral1	0.0108727
243	cg02770061	L1.BMDZ	MEcoral1	0.0108727
244	cg03281929	L1.BMDZ	MEcoral1	0.0108727
245	cg20528787	L1.BMDZ	MEcoral1	0.0108727
246	cg21195070	L1.BMDZ	MEcoral1	0.0108727
247	cg00191853	L1.BMDZ	MEcoral1	0.0108727
248	cg18664667	L1.BMDZ	MEcoral1	0.0108727
249	cg21212076	L1.BMDZ	MEcoral1	0.0108727
250	cg19416298	L1.BMDZ	MEcoral1	0.0108727
251	cg06400119	L1.BMDZ	MEcoral1	0.0108727
252	cg23066280	L1.BMDZ	MEcoral1	0.0108727
253	cg06636551	L2.BMDZ	MEcoral1	0.0357612
254	cg11198398	L2.BMDZ	MEcoral1	0.0357612
255	cg09033006	L2.BMDZ	MEcoral1	0.0357612
256	cg19307865	L2.BMDZ	MEcoral1	0.0357612
257	cg02770061	L2.BMDZ	MEcoral1	0.0357612
258	cg03281929	L2.BMDZ	MEcoral1	0.0357612
259	cg20528787	L2.BMDZ	MEcoral1	0.0357612
260	cg21195070	L2.BMDZ	MEcoral1	0.0357612
261	cg00191853	L2.BMDZ	MEcoral1	0.0357612
262	cg18664667	L2.BMDZ	MEcoral1	0.0357612
263	cg21212076	L2.BMDZ	MEcoral1	0.0357612
264	cg19416298	L2.BMDZ	MEcoral1	0.0357612
265	cg06400119	L2.BMDZ	MEcoral1	0.0357612
266	cg23066280	L2.BMDZ	MEcoral1	0.0357612
267	cg06636551	L3.BMDT	MEcoral1	0.0202436
268	cg11198398	L3.BMDT	MEcoral1	0.0202436
269	cg09033006	L3.BMDT	MEcoral1	0.0202436
270	cg19307865	L3.BMDT	MEcoral1	0.0202436
271	cg02770061	L3.BMDT	MEcoral1	0.0202436
272	cg03281929	L3.BMDT	MEcoral1	0.0202436
273	cg20528787	L3.BMDT	MEcoral1	0.0202436
274	cg21195070	L3.BMDT	MEcoral1	0.0202436
275	cg00191853	L3.BMDT	MEcoral1	0.0202436
276	cg18664667	L3.BMDT	MEcoral1	0.0202436
277	cg21212076	L3.BMDT	MEcoral1	0.0202436
278	cg19416298	L3.BMDT	MEcoral1	0.0202436
279	cg06400119	L3.BMDT	MEcoral1	0.0202436
280	cg23066280	L3.BMDT	MEcoral1	0.0202436
281	cg06636551	L3.BMDZ	MEcoral1	0.00255933
282	cg11198398	L3.BMDZ	MEcoral1	0.00255933
283	cg09033006	L3.BMDZ	MEcoral1	0.00255933
284	cg19307865	L3.BMDZ	MEcoral1	0.00255933
285	cg02770061	L3.BMDZ	MEcoral1	0.00255933
286	cg03281929	L3.BMDZ	MEcoral1	0.00255933
287	cg20528787	L3.BMDZ	MEcoral1	0.00255933
288	cg21195070	L3.BMDZ	MEcoral1	0.00255933
289	cg00191853	L3.BMDZ	MEcoral1	0.00255933
290	cg18664667	L3.BMDZ	MEcoral1	0.00255933
291	cg21212076	L3.BMDZ	MEcoral1	0.00255933
292	cg19416298	L3.BMDZ	MEcoral1	0.00255933
293	cg06400119	L3.BMDZ	MEcoral1	0.00255933
294	cg23066280	L3.BMDZ	MEcoral1	0.00255933
295	cg06636551	L4.BMDZ	MEcoral1	0.0714803
296	cg11198398	L4.BMDZ	MEcoral1	0.0714803
297	cg09033006	L4.BMDZ	MEcoral1	0.0714803
298	cg19307865	L4.BMDZ	MEcoral1	0.0714803
299	cg02770061	L4.BMDZ	MEcoral1	0.0714803
300	cg03281929	L4.BMDZ	MEcoral1	0.0714803
301	cg20528787	L4.BMDZ	MEcoral1	0.0714803
302	cg21195070	L4.BMDZ	MEcoral1	0.0714803
303	cg00191853	L4.BMDZ	MEcoral1	0.0714803
304	cg18664667	L4.BMDZ	MEcoral1	0.0714803
305	cg21212076	L4.BMDZ	MEcoral1	0.0714803
306	cg19416298	L4.BMDZ	MEcoral1	0.0714803
307	cg06400119	L4.BMDZ	MEcoral1	0.0714803
308	cg23066280	L4.BMDZ	MEcoral1	0.0714803
309	cg06636551	L1.L4.BMDT	MEcoral1	0.067835
310	cg11198398	L1.L4.BMDT	MEcoral1	0.067835
311	cg09033006	L1.L4.BMDT	MEcoral1	0.067835
312	cg19307865	L1.L4.BMDT	MEcoral1	0.067835
313	cg02770061	L1.L4.BMDT	MEcoral1	0.067835
314	cg03281929	L1.L4.BMDT	MEcoral1	0.067835
315	cg20528787	L1.L4.BMDT	MEcoral1	0.067835
316	cg21195070	L1.L4.BMDT	MEcoral1	0.067835
317	cg00191853	L1.L4.BMDT	MEcoral1	0.067835
318	cg18664667	L1.L4.BMDT	MEcoral1	0.067835
319	cg21212076	L1.L4.BMDT	MEcoral1	0.067835
320	cg19416298	L1.L4.BMDT	MEcoral1	0.067835
321	cg06400119	L1.L4.BMDT	MEcoral1	0.067835
322	cg23066280	L1.L4.BMDT	MEcoral1	0.067835
323	cg06636551	L1.L4.BMDZ	MEcoral1	0.00886838
324	cg11198398	L1.L4.BMDZ	MEcoral1	0.00886838
325	cg09033006	L1.L4.BMDZ	MEcoral1	0.00886838
326	cg19307865	L1.L4.BMDZ	MEcoral1	0.00886838
327	cg02770061	L1.L4.BMDZ	MEcoral1	0.00886838
328	cg03281929	L1.L4.BMDZ	MEcoral1	0.00886838
329	cg20528787	L1.L4.BMDZ	MEcoral1	0.00886838
330	cg21195070	L1.L4.BMDZ	MEcoral1	0.00886838
331	cg00191853	L1.L4.BMDZ	MEcoral1	0.00886838
332	cg18664667	L1.L4.BMDZ	MEcoral1	0.00886838
333	cg21212076	L1.L4.BMDZ	MEcoral1	0.00886838
334	cg19416298	L1.L4.BMDZ	MEcoral1	0.00886838
335	cg06400119	L1.L4.BMDZ	MEcoral1	0.00886838
336	cg23066280	L1.L4.BMDZ	MEcoral1	0.00886838
337	cg20544552	age.of.pausimenia	MEchocolate1	0.0827388
338	cg02687418	age.of.pausimenia	MEchocolate1	0.0827388
339	cg23910413	age.of.pausimenia	MEchocolate1	0.0827388
340	cg07187133	age.of.pausimenia	MEchocolate1	0.0827388
341	cg08675941	age.of.pausimenia	MEchocolate1	0.0827388
342	cg20544552	menstrual.cycle	MEchocolate1	0.0785094
343	cg02687418	menstrual.cycle	MEchocolate1	0.0785094
344	cg23910413	menstrual.cycle	MEchocolate1	0.0785094
345	cg07187133	menstrual.cycle	MEchocolate1	0.0785094
346	cg08675941	menstrual.cycle	MEchocolate1	0.0785094
347	cg20544552	family.history.of.CVD	MEchocolate1	0.0173304
348	cg02687418	family.history.of.CVD	MEchocolate1	0.0173304
349	cg23910413	family.history.of.CVD	MEchocolate1	0.0173304
350	cg07187133	family.history.of.CVD	MEchocolate1	0.0173304
351	cg08675941	family.history.of.CVD	MEchocolate1	0.0173304
352	cg20544552	history.of.drinking	MEchocolate1	0.0396245
353	cg02687418	history.of.drinking	MEchocolate1	0.0396245
354	cg23910413	history.of.drinking	MEchocolate1	0.0396245
355	cg07187133	history.of.drinking	MEchocolate1	0.0396245
356	cg08675941	history.of.drinking	MEchocolate1	0.0396245
357	cg20544552	history.of.OA	MEchocolate1	0.041248
358	cg02687418	history.of.OA	MEchocolate1	0.041248
359	cg23910413	history.of.OA	MEchocolate1	0.041248
360	cg07187133	history.of.OA	MEchocolate1	0.041248
361	cg08675941	history.of.OA	MEchocolate1	0.041248
362	cg20544552	history.of.gastritis	MEchocolate1	0.0166792
363	cg02687418	history.of.gastritis	MEchocolate1	0.0166792
364	cg23910413	history.of.gastritis	MEchocolate1	0.0166792
365	cg07187133	history.of.gastritis	MEchocolate1	0.0166792
366	cg08675941	history.of.gastritis	MEchocolate1	0.0166792
367	cg20544552	history.of.hepatitis.A	MEchocolate1	0.031358
368	cg02687418	history.of.hepatitis.A	MEchocolate1	0.031358
369	cg23910413	history.of.hepatitis.A	MEchocolate1	0.031358
370	cg07187133	history.of.hepatitis.A	MEchocolate1	0.031358
371	cg08675941	history.of.hepatitis.A	MEchocolate1	0.031358
372	cg20544552	history.of.fatty.liver	MEchocolate1	0.0971943
373	cg02687418	history.of.fatty.liver	MEchocolate1	0.0971943
374	cg23910413	history.of.fatty.liver	MEchocolate1	0.0971943
375	cg07187133	history.of.fatty.liver	MEchocolate1	0.0971943
376	cg08675941	history.of.fatty.liver	MEchocolate1	0.0971943
377	cg20544552	history.of.other.cancer	MEchocolate1	0.00244382
378	cg02687418	history.of.other.cancer	MEchocolate1	0.00244382
379	cg23910413	history.of.other.cancer	MEchocolate1	0.00244382
380	cg07187133	history.of.other.cancer	MEchocolate1	0.00244382
381	cg08675941	history.of.other.cancer	MEchocolate1	0.00244382
382	cg20544552	history.of.pharyngitis	MEchocolate1	0.0721736
383	cg02687418	history.of.pharyngitis	MEchocolate1	0.0721736
384	cg23910413	history.of.pharyngitis	MEchocolate1	0.0721736
385	cg07187133	history.of.pharyngitis	MEchocolate1	0.0721736
386	cg08675941	history.of.pharyngitis	MEchocolate1	0.0721736
387	cg20544552	history.of.other.disease	MEchocolate1	0.00142257
388	cg02687418	history.of.other.disease	MEchocolate1	0.00142257
389	cg23910413	history.of.other.disease	MEchocolate1	0.00142257
390	cg07187133	history.of.other.disease	MEchocolate1	0.00142257
391	cg08675941	history.of.other.disease	MEchocolate1	0.00142257
392	cg20544552	never.cooking	MEchocolate1	0.0989266
393	cg02687418	never.cooking	MEchocolate1	0.0989266
394	cg23910413	never.cooking	MEchocolate1	0.0989266
395	cg07187133	never.cooking	MEchocolate1	0.0989266
396	cg08675941	never.cooking	MEchocolate1	0.0989266
397	cg20544552	L1.BMD	MEchocolate1	0.0378437
398	cg02687418	L1.BMD	MEchocolate1	0.0378437
399	cg23910413	L1.BMD	MEchocolate1	0.0378437
400	cg07187133	L1.BMD	MEchocolate1	0.0378437
401	cg08675941	L1.BMD	MEchocolate1	0.0378437
402	cg20544552	L1.BMDZ	MEchocolate1	0.0809575
403	cg02687418	L1.BMDZ	MEchocolate1	0.0809575
404	cg23910413	L1.BMDZ	MEchocolate1	0.0809575
405	cg07187133	L1.BMDZ	MEchocolate1	0.0809575
406	cg08675941	L1.BMDZ	MEchocolate1	0.0809575
407	cg20544552	L2.BMD	MEchocolate1	0.00690598
408	cg02687418	L2.BMD	MEchocolate1	0.00690598
409	cg23910413	L2.BMD	MEchocolate1	0.00690598
410	cg07187133	L2.BMD	MEchocolate1	0.00690598
411	cg08675941	L2.BMD	MEchocolate1	0.00690598
412	cg20544552	L2.BMDZ	MEchocolate1	0.0156628
413	cg02687418	L2.BMDZ	MEchocolate1	0.0156628
414	cg23910413	L2.BMDZ	MEchocolate1	0.0156628
415	cg07187133	L2.BMDZ	MEchocolate1	0.0156628
416	cg08675941	L2.BMDZ	MEchocolate1	0.0156628
417	cg20544552	L3.BMD	MEchocolate1	0.00697481
418	cg02687418	L3.BMD	MEchocolate1	0.00697481
419	cg23910413	L3.BMD	MEchocolate1	0.00697481
420	cg07187133	L3.BMD	MEchocolate1	0.00697481
421	cg08675941	L3.BMD	MEchocolate1	0.00697481
422	cg20544552	L3.BMDZ	MEchocolate1	0.0309758
423	cg02687418	L3.BMDZ	MEchocolate1	0.0309758
424	cg23910413	L3.BMDZ	MEchocolate1	0.0309758
425	cg07187133	L3.BMDZ	MEchocolate1	0.0309758
426	cg08675941	L3.BMDZ	MEchocolate1	0.0309758
427	cg20544552	L4.BMD	MEchocolate1	0.0102246
428	cg02687418	L4.BMD	MEchocolate1	0.0102246
429	cg23910413	L4.BMD	MEchocolate1	0.0102246
430	cg07187133	L4.BMD	MEchocolate1	0.0102246
431	cg08675941	L4.BMD	MEchocolate1	0.0102246
432	cg20544552	L4.BMDZ	MEchocolate1	0.0321815
433	cg02687418	L4.BMDZ	MEchocolate1	0.0321815
434	cg23910413	L4.BMDZ	MEchocolate1	0.0321815
435	cg07187133	L4.BMDZ	MEchocolate1	0.0321815
436	cg08675941	L4.BMDZ	MEchocolate1	0.0321815
437	cg20544552	L1.L4.BMD	MEchocolate1	0.00491607
438	cg02687418	L1.L4.BMD	MEchocolate1	0.00491607
439	cg23910413	L1.L4.BMD	MEchocolate1	0.00491607
440	cg07187133	L1.L4.BMD	MEchocolate1	0.00491607
441	cg08675941	L1.L4.BMD	MEchocolate1	0.00491607
442	cg20544552	L1.L4.BMDZ	MEchocolate1	0.0162143
443	cg02687418	L1.L4.BMDZ	MEchocolate1	0.0162143
444	cg23910413	L1.L4.BMDZ	MEchocolate1	0.0162143
445	cg07187133	L1.L4.BMDZ	MEchocolate1	0.0162143
446	cg08675941	L1.L4.BMDZ	MEchocolate1	0.0162143
447	cg20544552	Cr	MEchocolate1	0.0851486
448	cg02687418	Cr	MEchocolate1	0.0851486
449	cg23910413	Cr	MEchocolate1	0.0851486
450	cg07187133	Cr	MEchocolate1	0.0851486
451	cg08675941	Cr	MEchocolate1	0.0851486
452	cg08944170	age.of.pausimenia	MEmistyrose	0.0906836
453	cg20507276	age.of.pausimenia	MEmistyrose	0.0906836
454	cg00785941	age.of.pausimenia	MEmistyrose	0.0906836
455	cg08861456	age.of.pausimenia	MEmistyrose	0.0906836
456	cg20433858	age.of.pausimenia	MEmistyrose	0.0906836
457	cg03748376	age.of.pausimenia	MEmistyrose	0.0906836
458	cg09506600	age.of.pausimenia	MEmistyrose	0.0906836
459	cg08944170	time.of.bearing.birth	MEmistyrose	0.0305258
460	cg20507276	time.of.bearing.birth	MEmistyrose	0.0305258
461	cg00785941	time.of.bearing.birth	MEmistyrose	0.0305258
462	cg08861456	time.of.bearing.birth	MEmistyrose	0.0305258
463	cg20433858	time.of.bearing.birth	MEmistyrose	0.0305258
464	cg03748376	time.of.bearing.birth	MEmistyrose	0.0305258
465	cg09506600	time.of.bearing.birth	MEmistyrose	0.0305258
466	cg08944170	Waistline	MEmistyrose	0.0599116
467	cg20507276	Waistline	MEmistyrose	0.0599116
468	cg00785941	Waistline	MEmistyrose	0.0599116
469	cg08861456	Waistline	MEmistyrose	0.0599116
470	cg20433858	Waistline	MEmistyrose	0.0599116
471	cg03748376	Waistline	MEmistyrose	0.0599116
472	cg09506600	Waistline	MEmistyrose	0.0599116
473	cg08944170	history.of.other.cancer	MEmistyrose	0.0254083
474	cg20507276	history.of.other.cancer	MEmistyrose	0.0254083
475	cg00785941	history.of.other.cancer	MEmistyrose	0.0254083
476	cg08861456	history.of.other.cancer	MEmistyrose	0.0254083
477	cg20433858	history.of.other.cancer	MEmistyrose	0.0254083
478	cg03748376	history.of.other.cancer	MEmistyrose	0.0254083
479	cg09506600	history.of.other.cancer	MEmistyrose	0.0254083
480	cg08944170	history.of.other.disease	MEmistyrose	0.0331874
481	cg20507276	history.of.other.disease	MEmistyrose	0.0331874
482	cg00785941	history.of.other.disease	MEmistyrose	0.0331874
483	cg08861456	history.of.other.disease	MEmistyrose	0.0331874
484	cg20433858	history.of.other.disease	MEmistyrose	0.0331874
485	cg03748376	history.of.other.disease	MEmistyrose	0.0331874
486	cg09506600	history.of.other.disease	MEmistyrose	0.0331874
487	cg08944170	medication.history.of.hypotensive.drug.1	MEmistyrose	0.0251865
488	cg20507276	medication.history.of.hypotensive.drug.1	MEmistyrose	0.0251865
489	cg00785941	medication.history.of.hypotensive.drug.1	MEmistyrose	0.0251865
490	cg08861456	medication.history.of.hypotensive.drug.1	MEmistyrose	0.0251865
491	cg20433858	medication.history.of.hypotensive.drug.1	MEmistyrose	0.0251865
492	cg03748376	medication.history.of.hypotensive.drug.1	MEmistyrose	0.0251865
493	cg09506600	medication.history.of.hypotensive.drug.1	MEmistyrose	0.0251865
494	cg08944170	distance.to.street	MEmistyrose	0.0545269
495	cg20507276	distance.to.street	MEmistyrose	0.0545269
496	cg00785941	distance.to.street	MEmistyrose	0.0545269
497	cg08861456	distance.to.street	MEmistyrose	0.0545269
498	cg20433858	distance.to.street	MEmistyrose	0.0545269
499	cg03748376	distance.to.street	MEmistyrose	0.0545269
500	cg09506600	distance.to.street	MEmistyrose	0.0545269
501	cg08944170	use.of.gas	MEmistyrose	0.0794095
502	cg20507276	use.of.gas	MEmistyrose	0.0794095
503	cg00785941	use.of.gas	MEmistyrose	0.0794095
504	cg08861456	use.of.gas	MEmistyrose	0.0794095
505	cg20433858	use.of.gas	MEmistyrose	0.0794095
506	cg03748376	use.of.gas	MEmistyrose	0.0794095
507	cg09506600	use.of.gas	MEmistyrose	0.0794095
508	cg08944170	use.of.liquefied.gas	MEmistyrose	0.0257079
509	cg20507276	use.of.liquefied.gas	MEmistyrose	0.0257079
510	cg00785941	use.of.liquefied.gas	MEmistyrose	0.0257079
511	cg08861456	use.of.liquefied.gas	MEmistyrose	0.0257079
512	cg20433858	use.of.liquefied.gas	MEmistyrose	0.0257079
513	cg03748376	use.of.liquefied.gas	MEmistyrose	0.0257079
514	cg09506600	use.of.liquefied.gas	MEmistyrose	0.0257079
515	cg08944170	Occasionally.use.of.air.conditioning.in.winter	MEmistyrose	0.0249767
516	cg20507276	Occasionally.use.of.air.conditioning.in.winter	MEmistyrose	0.0249767
517	cg00785941	Occasionally.use.of.air.conditioning.in.winter	MEmistyrose	0.0249767
518	cg08861456	Occasionally.use.of.air.conditioning.in.winter	MEmistyrose	0.0249767
519	cg20433858	Occasionally.use.of.air.conditioning.in.winter	MEmistyrose	0.0249767
520	cg03748376	Occasionally.use.of.air.conditioning.in.winter	MEmistyrose	0.0249767
521	cg09506600	Occasionally.use.of.air.conditioning.in.winter	MEmistyrose	0.0249767
522	cg08944170	L3.BMDT	MEmistyrose	0.0234259
523	cg20507276	L3.BMDT	MEmistyrose	0.0234259
524	cg00785941	L3.BMDT	MEmistyrose	0.0234259
525	cg08861456	L3.BMDT	MEmistyrose	0.0234259
526	cg20433858	L3.BMDT	MEmistyrose	0.0234259
527	cg03748376	L3.BMDT	MEmistyrose	0.0234259
528	cg09506600	L3.BMDT	MEmistyrose	0.0234259
529	cg08944170	L3.BMDZ	MEmistyrose	0.00927066
530	cg20507276	L3.BMDZ	MEmistyrose	0.00927066
531	cg00785941	L3.BMDZ	MEmistyrose	0.00927066
532	cg08861456	L3.BMDZ	MEmistyrose	0.00927066
533	cg20433858	L3.BMDZ	MEmistyrose	0.00927066
534	cg03748376	L3.BMDZ	MEmistyrose	0.00927066
535	cg09506600	L3.BMDZ	MEmistyrose	0.00927066
536	cg08944170	L1.L4.BMDZ	MEmistyrose	0.0611982
537	cg20507276	L1.L4.BMDZ	MEmistyrose	0.0611982
538	cg00785941	L1.L4.BMDZ	MEmistyrose	0.0611982
539	cg08861456	L1.L4.BMDZ	MEmistyrose	0.0611982
540	cg20433858	L1.L4.BMDZ	MEmistyrose	0.0611982
541	cg03748376	L1.L4.BMDZ	MEmistyrose	0.0611982
542	cg09506600	L1.L4.BMDZ	MEmistyrose	0.0611982
543	cg08944170	TP	MEmistyrose	0.0929226
544	cg20507276	TP	MEmistyrose	0.0929226
545	cg00785941	TP	MEmistyrose	0.0929226
546	cg08861456	TP	MEmistyrose	0.0929226
547	cg20433858	TP	MEmistyrose	0.0929226
548	cg03748376	TP	MEmistyrose	0.0929226
549	cg09506600	TP	MEmistyrose	0.0929226
550	cg08944170	ALB	MEmistyrose	0.0105189
551	cg20507276	ALB	MEmistyrose	0.0105189
552	cg00785941	ALB	MEmistyrose	0.0105189
553	cg08861456	ALB	MEmistyrose	0.0105189
554	cg20433858	ALB	MEmistyrose	0.0105189
555	cg03748376	ALB	MEmistyrose	0.0105189
556	cg09506600	ALB	MEmistyrose	0.0105189
557	cg06310917	family.history.of.AD	MElightcyan1	0.0937394
558	cg01056004	family.history.of.AD	MElightcyan1	0.0937394
559	cg16956201	family.history.of.AD	MElightcyan1	0.0937394
560	cg21442626	family.history.of.AD	MElightcyan1	0.0937394
561	cg21728101	family.history.of.AD	MElightcyan1	0.0937394
562	cg08793540	family.history.of.AD	MElightcyan1	0.0937394
563	cg01331597	family.history.of.AD	MElightcyan1	0.0937394
564	cg14554423	family.history.of.AD	MElightcyan1	0.0937394
565	cg14341424	family.history.of.AD	MElightcyan1	0.0937394
566	cg27573991	family.history.of.AD	MElightcyan1	0.0937394
567	cg05767404	family.history.of.AD	MElightcyan1	0.0937394
568	cg22150661	family.history.of.AD	MElightcyan1	0.0937394
569	cg14877637	family.history.of.AD	MElightcyan1	0.0937394
570	cg12758973	family.history.of.AD	MElightcyan1	0.0937394
571	cg12733396	family.history.of.AD	MElightcyan1	0.0937394
572	cg24516106	family.history.of.AD	MElightcyan1	0.0937394
573	cg02104434	family.history.of.AD	MElightcyan1	0.0937394
574	cg12754571	family.history.of.AD	MElightcyan1	0.0937394
575	cg25167447	family.history.of.AD	MElightcyan1	0.0937394
576	cg06310917	fall.frequency	MElightcyan1	0.029125
577	cg01056004	fall.frequency	MElightcyan1	0.029125
578	cg16956201	fall.frequency	MElightcyan1	0.029125
579	cg21442626	fall.frequency	MElightcyan1	0.029125
580	cg21728101	fall.frequency	MElightcyan1	0.029125
581	cg08793540	fall.frequency	MElightcyan1	0.029125
582	cg01331597	fall.frequency	MElightcyan1	0.029125
583	cg14554423	fall.frequency	MElightcyan1	0.029125
584	cg14341424	fall.frequency	MElightcyan1	0.029125
585	cg27573991	fall.frequency	MElightcyan1	0.029125
586	cg05767404	fall.frequency	MElightcyan1	0.029125
587	cg22150661	fall.frequency	MElightcyan1	0.029125
588	cg14877637	fall.frequency	MElightcyan1	0.029125
589	cg12758973	fall.frequency	MElightcyan1	0.029125
590	cg12733396	fall.frequency	MElightcyan1	0.029125
591	cg24516106	fall.frequency	MElightcyan1	0.029125
592	cg02104434	fall.frequency	MElightcyan1	0.029125
593	cg12754571	fall.frequency	MElightcyan1	0.029125
594	cg25167447	fall.frequency	MElightcyan1	0.029125
595	cg06310917	Weight	MElightcyan1	0.0910898
596	cg01056004	Weight	MElightcyan1	0.0910898
597	cg16956201	Weight	MElightcyan1	0.0910898
598	cg21442626	Weight	MElightcyan1	0.0910898
599	cg21728101	Weight	MElightcyan1	0.0910898
600	cg08793540	Weight	MElightcyan1	0.0910898
601	cg01331597	Weight	MElightcyan1	0.0910898
602	cg14554423	Weight	MElightcyan1	0.0910898
603	cg14341424	Weight	MElightcyan1	0.0910898
604	cg27573991	Weight	MElightcyan1	0.0910898
605	cg05767404	Weight	MElightcyan1	0.0910898
606	cg22150661	Weight	MElightcyan1	0.0910898
607	cg14877637	Weight	MElightcyan1	0.0910898
608	cg12758973	Weight	MElightcyan1	0.0910898
609	cg12733396	Weight	MElightcyan1	0.0910898
610	cg24516106	Weight	MElightcyan1	0.0910898
611	cg02104434	Weight	MElightcyan1	0.0910898
612	cg12754571	Weight	MElightcyan1	0.0910898
613	cg25167447	Weight	MElightcyan1	0.0910898
614	cg06310917	history.of.hyperthyroidism	MElightcyan1	0.0204045
615	cg01056004	history.of.hyperthyroidism	MElightcyan1	0.0204045
616	cg16956201	history.of.hyperthyroidism	MElightcyan1	0.0204045
617	cg21442626	history.of.hyperthyroidism	MElightcyan1	0.0204045
618	cg21728101	history.of.hyperthyroidism	MElightcyan1	0.0204045
619	cg08793540	history.of.hyperthyroidism	MElightcyan1	0.0204045
620	cg01331597	history.of.hyperthyroidism	MElightcyan1	0.0204045
621	cg14554423	history.of.hyperthyroidism	MElightcyan1	0.0204045
622	cg14341424	history.of.hyperthyroidism	MElightcyan1	0.0204045
623	cg27573991	history.of.hyperthyroidism	MElightcyan1	0.0204045
624	cg05767404	history.of.hyperthyroidism	MElightcyan1	0.0204045
625	cg22150661	history.of.hyperthyroidism	MElightcyan1	0.0204045
626	cg14877637	history.of.hyperthyroidism	MElightcyan1	0.0204045
627	cg12758973	history.of.hyperthyroidism	MElightcyan1	0.0204045
628	cg12733396	history.of.hyperthyroidism	MElightcyan1	0.0204045
629	cg24516106	history.of.hyperthyroidism	MElightcyan1	0.0204045
630	cg02104434	history.of.hyperthyroidism	MElightcyan1	0.0204045
631	cg12754571	history.of.hyperthyroidism	MElightcyan1	0.0204045
632	cg25167447	history.of.hyperthyroidism	MElightcyan1	0.0204045
633	cg06310917	history.of.gout	MElightcyan1	0.0960289
634	cg01056004	history.of.gout	MElightcyan1	0.0960289
635	cg16956201	history.of.gout	MElightcyan1	0.0960289
636	cg21442626	history.of.gout	MElightcyan1	0.0960289
637	cg21728101	history.of.gout	MElightcyan1	0.0960289
638	cg08793540	history.of.gout	MElightcyan1	0.0960289
639	cg01331597	history.of.gout	MElightcyan1	0.0960289
640	cg14554423	history.of.gout	MElightcyan1	0.0960289
641	cg14341424	history.of.gout	MElightcyan1	0.0960289
642	cg27573991	history.of.gout	MElightcyan1	0.0960289
643	cg05767404	history.of.gout	MElightcyan1	0.0960289
644	cg22150661	history.of.gout	MElightcyan1	0.0960289
645	cg14877637	history.of.gout	MElightcyan1	0.0960289
646	cg12758973	history.of.gout	MElightcyan1	0.0960289
647	cg12733396	history.of.gout	MElightcyan1	0.0960289
648	cg24516106	history.of.gout	MElightcyan1	0.0960289
649	cg02104434	history.of.gout	MElightcyan1	0.0960289
650	cg12754571	history.of.gout	MElightcyan1	0.0960289
651	cg25167447	history.of.gout	MElightcyan1	0.0960289
652	cg06310917	history.of.CKD	MElightcyan1	0.0282819
653	cg01056004	history.of.CKD	MElightcyan1	0.0282819
654	cg16956201	history.of.CKD	MElightcyan1	0.0282819
655	cg21442626	history.of.CKD	MElightcyan1	0.0282819
656	cg21728101	history.of.CKD	MElightcyan1	0.0282819
657	cg08793540	history.of.CKD	MElightcyan1	0.0282819
658	cg01331597	history.of.CKD	MElightcyan1	0.0282819
659	cg14554423	history.of.CKD	MElightcyan1	0.0282819
660	cg14341424	history.of.CKD	MElightcyan1	0.0282819
661	cg27573991	history.of.CKD	MElightcyan1	0.0282819
662	cg05767404	history.of.CKD	MElightcyan1	0.0282819
663	cg22150661	history.of.CKD	MElightcyan1	0.0282819
664	cg14877637	history.of.CKD	MElightcyan1	0.0282819
665	cg12758973	history.of.CKD	MElightcyan1	0.0282819
666	cg12733396	history.of.CKD	MElightcyan1	0.0282819
667	cg24516106	history.of.CKD	MElightcyan1	0.0282819
668	cg02104434	history.of.CKD	MElightcyan1	0.0282819
669	cg12754571	history.of.CKD	MElightcyan1	0.0282819
670	cg25167447	history.of.CKD	MElightcyan1	0.0282819
671	cg06310917	history.of.hepatitis.A	MElightcyan1	0.0257548
672	cg01056004	history.of.hepatitis.A	MElightcyan1	0.0257548
673	cg16956201	history.of.hepatitis.A	MElightcyan1	0.0257548
674	cg21442626	history.of.hepatitis.A	MElightcyan1	0.0257548
675	cg21728101	history.of.hepatitis.A	MElightcyan1	0.0257548
676	cg08793540	history.of.hepatitis.A	MElightcyan1	0.0257548
677	cg01331597	history.of.hepatitis.A	MElightcyan1	0.0257548
678	cg14554423	history.of.hepatitis.A	MElightcyan1	0.0257548
679	cg14341424	history.of.hepatitis.A	MElightcyan1	0.0257548
680	cg27573991	history.of.hepatitis.A	MElightcyan1	0.0257548
681	cg05767404	history.of.hepatitis.A	MElightcyan1	0.0257548
682	cg22150661	history.of.hepatitis.A	MElightcyan1	0.0257548
683	cg14877637	history.of.hepatitis.A	MElightcyan1	0.0257548
684	cg12758973	history.of.hepatitis.A	MElightcyan1	0.0257548
685	cg12733396	history.of.hepatitis.A	MElightcyan1	0.0257548
686	cg24516106	history.of.hepatitis.A	MElightcyan1	0.0257548
687	cg02104434	history.of.hepatitis.A	MElightcyan1	0.0257548
688	cg12754571	history.of.hepatitis.A	MElightcyan1	0.0257548
689	cg25167447	history.of.hepatitis.A	MElightcyan1	0.0257548
690	cg06310917	history.of.liver.cirrhosis	MElightcyan1	0.0633807
691	cg01056004	history.of.liver.cirrhosis	MElightcyan1	0.0633807
692	cg16956201	history.of.liver.cirrhosis	MElightcyan1	0.0633807
693	cg21442626	history.of.liver.cirrhosis	MElightcyan1	0.0633807
694	cg21728101	history.of.liver.cirrhosis	MElightcyan1	0.0633807
695	cg08793540	history.of.liver.cirrhosis	MElightcyan1	0.0633807
696	cg01331597	history.of.liver.cirrhosis	MElightcyan1	0.0633807
697	cg14554423	history.of.liver.cirrhosis	MElightcyan1	0.0633807
698	cg14341424	history.of.liver.cirrhosis	MElightcyan1	0.0633807
699	cg27573991	history.of.liver.cirrhosis	MElightcyan1	0.0633807
700	cg05767404	history.of.liver.cirrhosis	MElightcyan1	0.0633807
701	cg22150661	history.of.liver.cirrhosis	MElightcyan1	0.0633807
702	cg14877637	history.of.liver.cirrhosis	MElightcyan1	0.0633807
703	cg12758973	history.of.liver.cirrhosis	MElightcyan1	0.0633807
704	cg12733396	history.of.liver.cirrhosis	MElightcyan1	0.0633807
705	cg24516106	history.of.liver.cirrhosis	MElightcyan1	0.0633807
706	cg02104434	history.of.liver.cirrhosis	MElightcyan1	0.0633807
707	cg12754571	history.of.liver.cirrhosis	MElightcyan1	0.0633807
708	cg25167447	history.of.liver.cirrhosis	MElightcyan1	0.0633807
709	cg06310917	history.of.RA	MElightcyan1	0.0737284
710	cg01056004	history.of.RA	MElightcyan1	0.0737284
711	cg16956201	history.of.RA	MElightcyan1	0.0737284
712	cg21442626	history.of.RA	MElightcyan1	0.0737284
713	cg21728101	history.of.RA	MElightcyan1	0.0737284
714	cg08793540	history.of.RA	MElightcyan1	0.0737284
715	cg01331597	history.of.RA	MElightcyan1	0.0737284
716	cg14554423	history.of.RA	MElightcyan1	0.0737284
717	cg14341424	history.of.RA	MElightcyan1	0.0737284
718	cg27573991	history.of.RA	MElightcyan1	0.0737284
719	cg05767404	history.of.RA	MElightcyan1	0.0737284
720	cg22150661	history.of.RA	MElightcyan1	0.0737284
721	cg14877637	history.of.RA	MElightcyan1	0.0737284
722	cg12758973	history.of.RA	MElightcyan1	0.0737284
723	cg12733396	history.of.RA	MElightcyan1	0.0737284
724	cg24516106	history.of.RA	MElightcyan1	0.0737284
725	cg02104434	history.of.RA	MElightcyan1	0.0737284
726	cg12754571	history.of.RA	MElightcyan1	0.0737284
727	cg25167447	history.of.RA	MElightcyan1	0.0737284
728	cg06310917	history.of.COPD	MElightcyan1	0.0727759
729	cg01056004	history.of.COPD	MElightcyan1	0.0727759
730	cg16956201	history.of.COPD	MElightcyan1	0.0727759
731	cg21442626	history.of.COPD	MElightcyan1	0.0727759
732	cg21728101	history.of.COPD	MElightcyan1	0.0727759
733	cg08793540	history.of.COPD	MElightcyan1	0.0727759
734	cg01331597	history.of.COPD	MElightcyan1	0.0727759
735	cg14554423	history.of.COPD	MElightcyan1	0.0727759
736	cg14341424	history.of.COPD	MElightcyan1	0.0727759
737	cg27573991	history.of.COPD	MElightcyan1	0.0727759
738	cg05767404	history.of.COPD	MElightcyan1	0.0727759
739	cg22150661	history.of.COPD	MElightcyan1	0.0727759
740	cg14877637	history.of.COPD	MElightcyan1	0.0727759
741	cg12758973	history.of.COPD	MElightcyan1	0.0727759
742	cg12733396	history.of.COPD	MElightcyan1	0.0727759
743	cg24516106	history.of.COPD	MElightcyan1	0.0727759
744	cg02104434	history.of.COPD	MElightcyan1	0.0727759
745	cg12754571	history.of.COPD	MElightcyan1	0.0727759
746	cg25167447	history.of.COPD	MElightcyan1	0.0727759
747	cg06310917	type.of.residence	MElightcyan1	0.0955028
748	cg01056004	type.of.residence	MElightcyan1	0.0955028
749	cg16956201	type.of.residence	MElightcyan1	0.0955028
750	cg21442626	type.of.residence	MElightcyan1	0.0955028
751	cg21728101	type.of.residence	MElightcyan1	0.0955028
752	cg08793540	type.of.residence	MElightcyan1	0.0955028
753	cg01331597	type.of.residence	MElightcyan1	0.0955028
754	cg14554423	type.of.residence	MElightcyan1	0.0955028
755	cg14341424	type.of.residence	MElightcyan1	0.0955028
756	cg27573991	type.of.residence	MElightcyan1	0.0955028
757	cg05767404	type.of.residence	MElightcyan1	0.0955028
758	cg22150661	type.of.residence	MElightcyan1	0.0955028
759	cg14877637	type.of.residence	MElightcyan1	0.0955028
760	cg12758973	type.of.residence	MElightcyan1	0.0955028
761	cg12733396	type.of.residence	MElightcyan1	0.0955028
762	cg24516106	type.of.residence	MElightcyan1	0.0955028
763	cg02104434	type.of.residence	MElightcyan1	0.0955028
764	cg12754571	type.of.residence	MElightcyan1	0.0955028
765	cg25167447	type.of.residence	MElightcyan1	0.0955028
766	cg06310917	decoration.time	MElightcyan1	0.000871646
767	cg01056004	decoration.time	MElightcyan1	0.000871646
768	cg16956201	decoration.time	MElightcyan1	0.000871646
769	cg21442626	decoration.time	MElightcyan1	0.000871646
770	cg21728101	decoration.time	MElightcyan1	0.000871646
771	cg08793540	decoration.time	MElightcyan1	0.000871646
772	cg01331597	decoration.time	MElightcyan1	0.000871646
773	cg14554423	decoration.time	MElightcyan1	0.000871646
774	cg14341424	decoration.time	MElightcyan1	0.000871646
775	cg27573991	decoration.time	MElightcyan1	0.000871646
776	cg05767404	decoration.time	MElightcyan1	0.000871646
777	cg22150661	decoration.time	MElightcyan1	0.000871646
778	cg14877637	decoration.time	MElightcyan1	0.000871646
779	cg12758973	decoration.time	MElightcyan1	0.000871646
780	cg12733396	decoration.time	MElightcyan1	0.000871646
781	cg24516106	decoration.time	MElightcyan1	0.000871646
782	cg02104434	decoration.time	MElightcyan1	0.000871646
783	cg12754571	decoration.time	MElightcyan1	0.000871646
784	cg25167447	decoration.time	MElightcyan1	0.000871646
785	cg06310917	L2.BMD	MElightcyan1	0.0914262
786	cg01056004	L2.BMD	MElightcyan1	0.0914262
787	cg16956201	L2.BMD	MElightcyan1	0.0914262
788	cg21442626	L2.BMD	MElightcyan1	0.0914262
789	cg21728101	L2.BMD	MElightcyan1	0.0914262
790	cg08793540	L2.BMD	MElightcyan1	0.0914262
791	cg01331597	L2.BMD	MElightcyan1	0.0914262
792	cg14554423	L2.BMD	MElightcyan1	0.0914262
793	cg14341424	L2.BMD	MElightcyan1	0.0914262
794	cg27573991	L2.BMD	MElightcyan1	0.0914262
795	cg05767404	L2.BMD	MElightcyan1	0.0914262
796	cg22150661	L2.BMD	MElightcyan1	0.0914262
797	cg14877637	L2.BMD	MElightcyan1	0.0914262
798	cg12758973	L2.BMD	MElightcyan1	0.0914262
799	cg12733396	L2.BMD	MElightcyan1	0.0914262
800	cg24516106	L2.BMD	MElightcyan1	0.0914262
801	cg02104434	L2.BMD	MElightcyan1	0.0914262
802	cg12754571	L2.BMD	MElightcyan1	0.0914262
803	cg25167447	L2.BMD	MElightcyan1	0.0914262
804	cg06310917	L3.BMD	MElightcyan1	0.0946413
805	cg01056004	L3.BMD	MElightcyan1	0.0946413
806	cg16956201	L3.BMD	MElightcyan1	0.0946413
807	cg21442626	L3.BMD	MElightcyan1	0.0946413
808	cg21728101	L3.BMD	MElightcyan1	0.0946413
809	cg08793540	L3.BMD	MElightcyan1	0.0946413
810	cg01331597	L3.BMD	MElightcyan1	0.0946413
811	cg14554423	L3.BMD	MElightcyan1	0.0946413
812	cg14341424	L3.BMD	MElightcyan1	0.0946413
813	cg27573991	L3.BMD	MElightcyan1	0.0946413
814	cg05767404	L3.BMD	MElightcyan1	0.0946413
815	cg22150661	L3.BMD	MElightcyan1	0.0946413
816	cg14877637	L3.BMD	MElightcyan1	0.0946413
817	cg12758973	L3.BMD	MElightcyan1	0.0946413
818	cg12733396	L3.BMD	MElightcyan1	0.0946413
819	cg24516106	L3.BMD	MElightcyan1	0.0946413
820	cg02104434	L3.BMD	MElightcyan1	0.0946413
821	cg12754571	L3.BMD	MElightcyan1	0.0946413
822	cg25167447	L3.BMD	MElightcyan1	0.0946413
823	cg06310917	FTGLU	MElightcyan1	0.0689511
824	cg01056004	FTGLU	MElightcyan1	0.0689511
825	cg16956201	FTGLU	MElightcyan1	0.0689511
826	cg21442626	FTGLU	MElightcyan1	0.0689511
827	cg21728101	FTGLU	MElightcyan1	0.0689511
828	cg08793540	FTGLU	MElightcyan1	0.0689511
829	cg01331597	FTGLU	MElightcyan1	0.0689511
830	cg14554423	FTGLU	MElightcyan1	0.0689511
831	cg14341424	FTGLU	MElightcyan1	0.0689511
832	cg27573991	FTGLU	MElightcyan1	0.0689511
833	cg05767404	FTGLU	MElightcyan1	0.0689511
834	cg22150661	FTGLU	MElightcyan1	0.0689511
835	cg14877637	FTGLU	MElightcyan1	0.0689511
836	cg12758973	FTGLU	MElightcyan1	0.0689511
837	cg12733396	FTGLU	MElightcyan1	0.0689511
838	cg24516106	FTGLU	MElightcyan1	0.0689511
839	cg02104434	FTGLU	MElightcyan1	0.0689511
840	cg12754571	FTGLU	MElightcyan1	0.0689511
841	cg25167447	FTGLU	MElightcyan1	0.0689511
842	cg22705746	family.history.of.CVD	MElightslateblue	0.0994194
843	cg11914824	family.history.of.CVD	MElightslateblue	0.0994194
844	cg26987645	family.history.of.CVD	MElightslateblue	0.0994194
845	cg21089380	family.history.of.CVD	MElightslateblue	0.0994194
846	cg03062822	family.history.of.CVD	MElightslateblue	0.0994194
847	cg01739509	family.history.of.CVD	MElightslateblue	0.0994194
848	cg11897689	family.history.of.CVD	MElightslateblue	0.0994194
849	cg27387030	family.history.of.CVD	MElightslateblue	0.0994194
850	cg16289210	family.history.of.CVD	MElightslateblue	0.0994194
851	cg22705746	Height	MElightslateblue	0.069373
852	cg11914824	Height	MElightslateblue	0.069373
853	cg26987645	Height	MElightslateblue	0.069373
854	cg21089380	Height	MElightslateblue	0.069373
855	cg03062822	Height	MElightslateblue	0.069373
856	cg01739509	Height	MElightslateblue	0.069373
857	cg11897689	Height	MElightslateblue	0.069373
858	cg27387030	Height	MElightslateblue	0.069373
859	cg16289210	Height	MElightslateblue	0.069373
860	cg22705746	GLU	MElightslateblue	0.0808151
861	cg11914824	GLU	MElightslateblue	0.0808151
862	cg26987645	GLU	MElightslateblue	0.0808151
863	cg21089380	GLU	MElightslateblue	0.0808151
864	cg03062822	GLU	MElightslateblue	0.0808151
865	cg01739509	GLU	MElightslateblue	0.0808151
866	cg11897689	GLU	MElightslateblue	0.0808151
867	cg27387030	GLU	MElightslateblue	0.0808151
868	cg16289210	GLU	MElightslateblue	0.0808151
869	cg22705746	history.of.cerebral.infarction	MElightslateblue	0.0182282
870	cg11914824	history.of.cerebral.infarction	MElightslateblue	0.0182282
871	cg26987645	history.of.cerebral.infarction	MElightslateblue	0.0182282
872	cg21089380	history.of.cerebral.infarction	MElightslateblue	0.0182282
873	cg03062822	history.of.cerebral.infarction	MElightslateblue	0.0182282
874	cg01739509	history.of.cerebral.infarction	MElightslateblue	0.0182282
875	cg11897689	history.of.cerebral.infarction	MElightslateblue	0.0182282
876	cg27387030	history.of.cerebral.infarction	MElightslateblue	0.0182282
877	cg16289210	history.of.cerebral.infarction	MElightslateblue	0.0182282
878	cg22705746	history.of.hyperthyroidism	MElightslateblue	0.0113247
879	cg11914824	history.of.hyperthyroidism	MElightslateblue	0.0113247
880	cg26987645	history.of.hyperthyroidism	MElightslateblue	0.0113247
881	cg21089380	history.of.hyperthyroidism	MElightslateblue	0.0113247
882	cg03062822	history.of.hyperthyroidism	MElightslateblue	0.0113247
883	cg01739509	history.of.hyperthyroidism	MElightslateblue	0.0113247
884	cg11897689	history.of.hyperthyroidism	MElightslateblue	0.0113247
885	cg27387030	history.of.hyperthyroidism	MElightslateblue	0.0113247
886	cg16289210	history.of.hyperthyroidism	MElightslateblue	0.0113247
887	cg22705746	history.of.LSS	MElightslateblue	0.0277378
888	cg11914824	history.of.LSS	MElightslateblue	0.0277378
889	cg26987645	history.of.LSS	MElightslateblue	0.0277378
890	cg21089380	history.of.LSS	MElightslateblue	0.0277378
891	cg03062822	history.of.LSS	MElightslateblue	0.0277378
892	cg01739509	history.of.LSS	MElightslateblue	0.0277378
893	cg11897689	history.of.LSS	MElightslateblue	0.0277378
894	cg27387030	history.of.LSS	MElightslateblue	0.0277378
895	cg16289210	history.of.LSS	MElightslateblue	0.0277378
896	cg22705746	history.of.other.disease	MElightslateblue	0.0123751
897	cg11914824	history.of.other.disease	MElightslateblue	0.0123751
898	cg26987645	history.of.other.disease	MElightslateblue	0.0123751
899	cg21089380	history.of.other.disease	MElightslateblue	0.0123751
900	cg03062822	history.of.other.disease	MElightslateblue	0.0123751
901	cg01739509	history.of.other.disease	MElightslateblue	0.0123751
902	cg11897689	history.of.other.disease	MElightslateblue	0.0123751
903	cg27387030	history.of.other.disease	MElightslateblue	0.0123751
904	cg16289210	history.of.other.disease	MElightslateblue	0.0123751
905	cg22705746	medication.history.of.aspirin	MElightslateblue	0.0802971
906	cg11914824	medication.history.of.aspirin	MElightslateblue	0.0802971
907	cg26987645	medication.history.of.aspirin	MElightslateblue	0.0802971
908	cg21089380	medication.history.of.aspirin	MElightslateblue	0.0802971
909	cg03062822	medication.history.of.aspirin	MElightslateblue	0.0802971
910	cg01739509	medication.history.of.aspirin	MElightslateblue	0.0802971
911	cg11897689	medication.history.of.aspirin	MElightslateblue	0.0802971
912	cg27387030	medication.history.of.aspirin	MElightslateblue	0.0802971
913	cg16289210	medication.history.of.aspirin	MElightslateblue	0.0802971
914	cg22705746	dust.exposure	MElightslateblue	0.0925173
915	cg11914824	dust.exposure	MElightslateblue	0.0925173
916	cg26987645	dust.exposure	MElightslateblue	0.0925173
917	cg21089380	dust.exposure	MElightslateblue	0.0925173
918	cg03062822	dust.exposure	MElightslateblue	0.0925173
919	cg01739509	dust.exposure	MElightslateblue	0.0925173
920	cg11897689	dust.exposure	MElightslateblue	0.0925173
921	cg27387030	dust.exposure	MElightslateblue	0.0925173
922	cg16289210	dust.exposure	MElightslateblue	0.0925173
923	cg22705746	often.use.of.air.conditioning.in.summer	MElightslateblue	0.00422585
924	cg11914824	often.use.of.air.conditioning.in.summer	MElightslateblue	0.00422585
925	cg26987645	often.use.of.air.conditioning.in.summer	MElightslateblue	0.00422585
926	cg21089380	often.use.of.air.conditioning.in.summer	MElightslateblue	0.00422585
927	cg03062822	often.use.of.air.conditioning.in.summer	MElightslateblue	0.00422585
928	cg01739509	often.use.of.air.conditioning.in.summer	MElightslateblue	0.00422585
929	cg11897689	often.use.of.air.conditioning.in.summer	MElightslateblue	0.00422585
930	cg27387030	often.use.of.air.conditioning.in.summer	MElightslateblue	0.00422585
931	cg16289210	often.use.of.air.conditioning.in.summer	MElightslateblue	0.00422585
932	cg22705746	Occasionally.use.of.air.conditioning.in.summer	MElightslateblue	0.00754249
933	cg11914824	Occasionally.use.of.air.conditioning.in.summer	MElightslateblue	0.00754249
934	cg26987645	Occasionally.use.of.air.conditioning.in.summer	MElightslateblue	0.00754249
935	cg21089380	Occasionally.use.of.air.conditioning.in.summer	MElightslateblue	0.00754249
936	cg03062822	Occasionally.use.of.air.conditioning.in.summer	MElightslateblue	0.00754249
937	cg01739509	Occasionally.use.of.air.conditioning.in.summer	MElightslateblue	0.00754249
938	cg11897689	Occasionally.use.of.air.conditioning.in.summer	MElightslateblue	0.00754249
939	cg27387030	Occasionally.use.of.air.conditioning.in.summer	MElightslateblue	0.00754249
940	cg16289210	Occasionally.use.of.air.conditioning.in.summer	MElightslateblue	0.00754249
941	cg22705746	L2.BMD	MElightslateblue	0.0434553
[truncated: 127,534 more rows]

## Sheet: Table S10
Table S10 Robustness evaluation of DLSF by the number of associated clinical phenotypes
[truncated: 689 more rows]
[truncated: 54 more columns]

[truncated: 7 more sheets: Table S11 , Table S12, Table S13, Table S14, Table S15, Table S16, Table S17]
